# Supplementary material for: Social media perceptions of college football performance and season length 2019–2023
Source: PLoS One. 2025 Jul 1;20(7):e0325840. doi: 10.1371/journal.pone.0325840 (PMC12212522; doi:10.1371/journal.pone.0325840)
Supplement: S2 File — This Excel file contains multiple sheets: a README sheet; a Time Series sheet with conference-level performance, online media mentions, and net sentiment; and additional sheets showing annual game-level performance by conference. (XLSX) [file pone.0325840.s002.xlsx]

## Sheet: Start
Read
1. In each sheet there is a large red line dividing the data pulled to the left, and the data analyzed to the left.
2. Pulled data on the left is from each team's records on the Sports Reference website. (https://www.sports-reference.com/cfb/)
3. Data on the right is transferred into variables that are quantifiable and recognizable using Stata and other coding systems.
	*Data pulled shows a team rank in parenthesis before the name as a text column. Transferred data shows the team name in one column, with the rank as a numeric in another.
		Example	(9) Clemson	-->	9	Clemson
4. Top 25 Rankings are referenced from the AP Top 25 Poll released at the completion of the games the week prior. CFP Rankings are not used due to their absence until the 10th week of each season.
Computational Variable List
Variable	Definition
Date	Date in format DD-MMM-YY
Year	Year in format YYYY
Week	Week of the CFB season
Team	Name of team being analyzed.
TeamRank_Top25	Numeric rank if team was in the Top 25 that week.
TeamRanked_Yes	Binary Variable = 1 if team in AP Top 25, = 0 if not.
Team_Conference	Conference of team being analyzed.
Opponent	Name of team being played.
OpponentRank_Top25	Numeric rank if opponent was in the Top 25 that week.
OpponentRanked_Yes	Binary Variable = 1 if opponent in AP Top 25, = 0 if not.
Opponent_Conference	Conference of opponent team.
ConferenceGame_Yes	Binary Variable = 1 if both teams belong to the same conference, = 0 if not.
OpponenFBS_Yes	Binary Variable = 1 if opponent belongs to a team in Note 1, = 0 if not.
Opponent_PowerFive	Binary Variable = 1 if opponent is a Power Five Team in Note 2, = 0 if not.
RankedVsRanked_Yes	Binary Variable = 1 if both teams are ranked in the AP Top 25.
PtsFor	Points scored by analyzed team.
PtsAgainst	Points scored by opponent.
Wins	Analyzed team's season win total at end of the week.
Losses	Analyzed team's season loss total at end of the week.
GamesPlayed	Analyzed team's season game total at the end of the week.
Win%	Analyzed team's season win percentage at the end of the week.
GameResult_YesWin	Binary variable = 1 if analyzed team won that week, = 0 if not.
Note 1: FBS teams belong to conferences.
Conference Name	Data Set Abbreviation
American Athletic Conference	American
Atlantic Coast Conference	ACC
Big 12 Conference	Big 12
Big Ten Conference	Big Ten
Conference USA	CUSA
FBS Independents*	Ind
Mid-American Conference	MAC
Mountain West Conference	MWC
Pac-12 Conference	Pac-12
Southeastern Conference	SEC
Sun Belt Conference	Sun Belt
*The purpose of this paper is to analyze major teams in Power Five conferences. Due to the magnitude of the Notre Dame program we could not omit them. Notre Dame has been aggregated into the ACC sheet.
Note 2: FBS conferences that are Power Five.
Atlantic Coast Conference	ACC
Big 12 Conference	Big 12
Big Ten Conference	Big Ten
Pac-12 Conference	Pac-12
Southeastern Conference	SEC

## Sheet: Time Series
Year	dummy2020	AN Conference	Conference	Week_Index	Sentiment_conf	Mentions_conf	conflosing%total	WeeklyConfWinPCTTotal	Total Games Played	Total Count of wins	Total count of losses	total points for	total points against	total point difference	Conflosing%nonconf	WeeklyConfWinPCTinNonConfGames	non conference games played	total count of non conference wins	count of non conference losses	points for non conference	points against non conference	point difference non conference	conference games played	count of conference wins	count of conference losses	points for in conference	points against in conference	point difference in conference	games vs power five	wins vs power five	losses vs power five	points for vs power five	points against vs power five	point difference vs power five	games vs FCS	wins vs FCS	losses vs FCS	points for vs FCS	points against vs FCS	point difference vs FCS
2019	0	ACCW1	ACC	1	65	10646	0.466667	0.533333	15	8	7	399	388	11	0.428571	0.571429	7	4	3	174	163	11	8	4	4	225	225	0	11	5	6	272	311	-39	0	0	0	0	0	0
2019	0	ACCW2	ACC	2	33	10395	0.142857	0.857143	14	12	2	473	271	202		0.916667	12	11	1	420	218	202	2	1	1	53	53	0	4	2	2	97	126	-29	5	5	0	225	43	182
2019	0	ACCW3	ACC	3	63	9445	0.466667	0.533333	15	8	7	461	350	111		0.555556	9	5	4	317	206	111	6	3	3	144	144	0	9	3	6	205	253	-48	3	2	1	111	44	67
2019	0	ACCW4	ACC	4	50	6990	0.25	0.75	12	9	3	404	268	136		0.8	10	8	2	345	209	136	2	1	1	59	59	0	4	2	2	106	98	8	1	1	0	49	7	42
2019	0	ACCW5	ACC	5	65	7643	0.461538	0.538462	13	7	6	306	287	19		0.666667	3	2	1	60	41	19	10	5	5	246	246	0	10	5	5	246	246	0	2	2	0	58	17	41
2019	0	ACCW6	ACC	6	58	5759	0.444444	0.555556	9	5	4	332	280	52		1	1	1	0	52	0	52	8	4	4	280	280	0	8	4	4	280	280	0	0	0	0	0	0	0
2019	0	ACCW7	ACC	7	62	5682	0.25	0.75	12	9	3	404	268	136		0.8	10	8	2	345	209	136	2	1	1	59	59	0	4	2	2	106	98	8	1	1	0	49	7	42
2019	0	ACCW8	ACC	8	60	6218	0.5	0.5	14	7	7	408	408	0		#DIV/0!	0	0	0	0	0	0	14	7	7	408	408	0	14	7	7	408	408	0	0	0	0	0	0	0
2019	0	ACCW9	ACC	9	31	7529	0.545455	0.454545	11	5	6	246	277	-31		0	1	0	1	14	45	-31	10	5	5	232	232	0	11	5	6	246	277	-31	0	0	0	0	0	0
2019	0	ACCW10	ACC	10	31	7169	0.461538	0.538462	13	7	6	375	330	45		1	1	1	0	59	14	45	12	6	6	316	316	0	12	6	6	316	316	0	1	1	0	59	14	45
2019	0	ACCW11	ACC	11	39	8185	0.5	0.5	12	6	6	372	372	0		#DIV/0!	0	0	0	0	0	0	12	6	6	372	372	0	12	6	6	372	372	0	0	0	0	0	0	0
2019	0	ACCW12	ACC	12	69	6623	0.416667	0.583333	12	7	5	371	302	69		1	2	2	0	101	32	69	10	5	5	270	270	0	10	5	5	270	270	0	1	1	0	49	12	37
2019	0	ACCW13	ACC	13	38	6367	0.461538	0.538462	13	7	6	420	349	71		0.666667	3	2	1	135	64	71	10	5	5	285	285	0	10	5	5	285	285	0	1	1	0	56	7	49
2019	0	ACCW14	ACC	14	46	7171	0.533333	0.466667	15	7	8	398	442	-44		0.4	5	2	3	120	164	-44	10	5	5	278	278	0	15	7	8	398	442	-44	0	0	0	0	0	0
2019	0	ACCW15	ACC	15	63	5895	0.5	0.5	2	1	1	79	79	0		#DIV/0!	0	0	0	0	0	0	2	1	1	79	79	0	2	1	1	79	79	0	0	0	0	0	0	0
2019	0	ACCW16	ACC	16	75	5860	#DIV/0!	#DIV/0!	0	0	0	0	0	0		#DIV/0!	0	0	0	0	0	0	0	0	0	0	0	0	0	0	0	0	0	0	0	0	0	0	0	0
2019	0	ACCW17	ACC	17	88	5935	#DIV/0!	#DIV/0!	0	0	0	0	0	0		#DIV/0!	0	0	0	0	0	0	0	0	0	0	0	0	0	0	0	0	0	0	0	0	0	0	0	0
2019	0	ACCW18	ACC	18	46	6300	0.375	0.625	8	5	3	238	180	58		0.625	8	5	3	238	180	58	0	0	0	0	0	0	5	3	2	149	123	26	0	0	0	0	0	0
2019	0	ACCW19	ACC	19	8	11534	1	0	3	0	3	50	95	-45		0	3	0	3	50	95	-45	0	0	0	0	0	0	2	0	2	44	57	-13	0	0	0	0	0	0
2019	0	ACCW20	ACC	20	49	4149	1	0	1	0	1	25	42	-17		0	1	0	1	25	42	-17	0	0	0	0	0	0	1	0	1	25	42	-17	0	0	0	0	0	0
2019	0	Big10W1	Big10	1	65	19024	0.142857	0.857143	14	12	2	583	211	372		0.857143	14	12	2	583	211	372	0	0	0	0	0	0	1	0	1	7	17	-10	3	3	0	186	28	158
2019	0	Big10W2	Big10	2	60	13295	0.153846	0.846154	13	11	2	510	217	293		0.909091	11	10	1	480	187	293	2	1	1	30	30	0	5	3	2	166	108	58	1	1	0	52	0	52
2019	0	Big10W3	Big10	3	47	10511	0.454545	0.545455	11	6	5	273	240	33		0.555556	9	5	4	212	179	33	2	1	1	61	61	0	6	3	3	116	132	-16	0	0	0	0	0	0
2019	0	Big10W4	Big10	4	-8	16074	0.444444	0.555556	9	5	4	300	208	92		0.666667	3	2	1	130	38	92	6	3	3	170	170	0	7	3	4	186	200	-14	0	0	0	0	0	0
2019	0	Big10W5	Big10	5	41	13131	0.461538	0.538462	13	7	6	393	348	45		1	1	1	0	48	3	45	12	6	6	345	345	0	12	6	6	345	345	0	0	0	0	0	0	0
2019	0	Big10W6	Big10	6	54	13480	0.461538	0.538462	13	7	6	282	234	48		1	1	1	0	48	0	48	12	6	6	234	234	0	12	6	6	234	234	0	0	0	0	0	0	0
2019	0	Big10W7	Big10	7	27	12410	0.444444	0.555556	9	5	4	300	208	92		0.666667	3	2	1	130	38	92	6	3	3	170	170	0	7	3	4	186	200	-14	0	0	0	0	0	0
2019	0	Big10W8	Big10	8	22	12882	0.5	0.5	12	6	6	308	308	0		#DIV/0!	0	0	0	0	0	0	12	6	6	308	308	0	12	6	6	308	308	0	0	0	0	0	0	0
2019	0	Big10W9	Big10	9	45	12098	0.428571	0.571429	14	8	6	350	309	41		1	2	2	0	89	48	41	12	6	6	261	261	0	12	6	6	261	261	0	0	0	0	0	0	0
2019	0	Big10W10	Big10	10	34	9682	0.5	0.5	8	4	4	188	188	0		#DIV/0!	0	0	0	0	0	0	8	4	4	188	188	0	8	4	4	188	188	0	0	0	0	0	0	0
2019	0	Big10W11	Big10	11	65	13612	0.5	0.5	10	5	5	307	307	0		#DIV/0!	0	0	0	0	0	0	10	5	5	307	307	0	10	5	5	307	307	0	0	0	0	0	0	0
2019	0	Big10W12	Big10	12	62	11057	0.454545	0.545455	11	6	5	337	298	39		1	1	1	0	45	6	39	10	5	5	292	292	0	10	5	5	292	292	0	0	0	0	0	0	0
2019	0	Big10W13	Big10	13	50	11025	0.5	0.5	14	7	7	344	344	0		#DIV/0!	0	0	0	0	0	0	14	7	7	344	344	0	14	7	7	344	344	0	0	0	0	0	0	0
2019	0	Big10W14	Big10	14	32	19437	0.5	0.5	14	7	7	381	381	0		#DIV/0!	0	0	0	0	0	0	14	7	7	381	381	0	14	7	7	381	381	0	0	0	0	0	0	0
2019	0	Big10W15	Big10	15	57	15198	0.5	0.5	2	1	1	55	55	0		#DIV/0!	0	0	0	0	0	0	2	1	1	55	55	0	2	1	1	55	55	0	0	0	0	0	0	0
2019	0	Big10W16	Big10	16	47	10692	#DIV/0!	#DIV/0!	0	0	0	0	0	0		#DIV/0!	0	0	0	0	0	0	0	0	0	0	0	0	0	0	0	0	0	0	0	0	0	0	0	0
2019	0	Big10W17	Big10	17	23	12018	#DIV/0!	#DIV/0!	0	0	0	0	0	0		#DIV/0!	0	0	0	0	0	0	0	0	0	0	0	0	0	0	0	0	0	0	0	0	0	0	0	0
2019	0	Big10W18	Big10	18	69	9169	0.4	0.6	5	3	2	172	148	24		0.6	5	3	2	172	148	24	0	0	0	0	0	0	4	2	2	119	109	10	0	0	0	0	0	0
2019	0	Big10W19	Big10	19	22	17191	0.75	0.25	4	1	3	96	110	-14		0.25	4	1	3	96	110	-14	0	0	0	0	0	0	4	1	3	96	110	-14	0	0	0	0	0	0
2019	0	Big10W20	Big10	20	48	4431	#DIV/0!	#DIV/0!	0	0	0	0	0	0		#DIV/0!	0	0	0	0	0	0	0	0	0	0	0	0	0	0	0	0	0	0	0	0	0	0	0	0
2019	0	Big12W1	Big12	1	69	16140	0	1	10	10	0	408	185	223		1	10	10	0	408	185	223	0	0	0	0	0	0	1	1	0	52	36	16	7	7	0	262	104	158
2019	0	Big12W2	Big12	2	57	13941	0.375	0.625	8	5	3	331	140	191		0.625	8	5	3	331	140	191	0	0	0	0	0	0	2	0	2	45	83	-38	2	2	0	126	28	98
2019	0	Big12W3	Big12	3	47	16005	0.222222	0.777778	9	7	2	324	182	142		0.777778	9	7	2	324	182	142	0	0	0	0	0	0	7	5	2	236	148	88	0	0	0	0	0	0
2019	0	Big12W4	Big12	4	44	14435	0.428571	0.571429	7	4	3	250	193	57		0.666667	3	2	1	131	74	57	4	2	2	119	119	0	4	2	2	119	119	0	0	0	0	0	0	0
2019	0	Big12W5	Big12	5	30	9708	0.5	0.5	8	4	4	219	219	0		#DIV/0!	0	0	0	0	0	0	8	4	4	219	219	0	8	4	4	219	219	0	0	0	0	0	0	0
2019	0	Big12W6	Big12	6	50	11272	0.5	0.5	10	5	5	334	334	0		#DIV/0!	0	0	0	0	0	0	10	5	5	334	334	0	10	5	5	334	334	0	0	0	0	0	0	0
2019	0	Big12W7	Big12	7	47	10372	0.428571	0.571429	7	4	3	250	193	57		0.666667	3	2	1	131	74	57	4	2	2	119	119	0	4	2	2	119	119	0	0	0	0	0	0	0
2019	0	Big12W8	Big12	8	43	7528	0.5	0.5	10	5	5	335	335	0		#DIV/0!	0	0	0	0	0	0	10	5	5	335	335	0	10	5	5	335	335	0	0	0	0	0	0	0
2019	0	Big12W9	Big12	9	46	9349	0.5	0.5	8	4	4	285	285	0		#DIV/0!	0	0	0	0	0	0	8	4	4	285	285	0	8	4	4	285	285	0	0	0	0	0	0	0
2019	0	Big12W10	Big12	10	21	8175	0.5	0.5	6	3	3	140	140	0		#DIV/0!	0	0	0	0	0	0	6	3	3	140	140	0	6	3	3	140	140	0	0	0	0	0	0	0
2019	0	Big12W11	Big12	11	39	8904	0.5	0.5	8	4	4	241	241	0		#DIV/0!	0	0	0	0	0	0	8	4	4	241	241	0	8	4	4	241	241	0	0	0	0	0	0	0
2019	0	Big12W12	Big12	12	23	8444	0.5	0.5	10	5	5	261	261	0		#DIV/0!	0	0	0	0	0	0	10	5	5	261	261	0	10	5	5	261	261	0	0	0	0	0	0	0
2019	0	Big12W13	Big12	13	56	7906	0.5	0.5	10	5	5	248	248	0		#DIV/0!	0	0	0	0	0	0	10	5	5	248	248	0	10	5	5	248	248	0	0	0	0	0	0	0
2019	0	Big12W14	Big12	14	50	10110	0.5	0.5	10	5	5	271	271	0		#DIV/0!	0	0	0	0	0	0	10	5	5	271	271	0	10	5	5	271	271	0	0	0	0	0	0	0
2019	0	Big12W15	Big12	15	56	6887	0.5	0.5	2	1	1	53	53	0		#DIV/0!	0	0	0	0	0	0	2	1	1	53	53	0	2	1	1	53	53	0	0	0	0	0	0	0
2019	0	Big12W16	Big12	16	63	5023	#DIV/0!	#DIV/0!	0	0	0	0	0	0		#DIV/0!	0	0	0	0	0	0	0	0	0	0	0	0	0	0	0	0	0	0	0	0	0	0	0	0
2019	0	Big12W17	Big12	17	80	7558	#DIV/0!	#DIV/0!	0	0	0	0	0	0		#DIV/0!	0	0	0	0	0	0	0	0	0	0	0	0	0	0	0	0	0	0	0	0	0	0	0	0
2019	0	Big12W18	Big12	18	-11	8381	1	0	3	0	3	58	120	-62		0	3	0	3	58	120	-62	0	0	0	0	0	0	2	0	2	49	87	-38	0	0	0	0	0	0
2019	0	Big12W19	Big12	19	61	5503	0.666667	0.333333	3	1	2	69	56	13		0.333333	3	1	2	69	56	13	0	0	0	0	0	0	2	1	1	52	36	16	0	0	0	0	0	0
2019	0	Big12W20	Big12	20	76	3990	#DIV/0!	#DIV/0!	0	0	0	0	0	0		#DIV/0!	0	0	0	0	0	0	0	0	0	0	0	0	0	0	0	0	0	0	0	0	0	0	0	0
2019	0	Pac12W1	Pac12	1	54	11857	0.333333	0.666667	12	8	4	401	262	139		0.666667	12	8	4	401	262	139	0	0	0	0	0	0	3	1	2	74	86	-12	2	2	0	74	27	47
2019	0	Pac12W2	Pac12	2	47	8155	0.333333	0.666667	12	8	4	435	277	158		0.75	8	6	2	331	173	158	4	2	2	104	104	0	5	3	2	138	135	3	3	3	0	143	65	78
2019	0	Pac12W3	Pac12	3	31	7361	0.333333	0.666667	12	8	4	346	245	101		0.666667	12	8	4	346	245	101	0	0	0	0	0	0	3	2	1	52	69	-17	3	3	0	111	10	101
2019	0	Pac12W4	Pac12	4	33	5958	0.4	0.6	10	6	4	348	314	34		1	2	2	0	73	39	34	8	4	4	275	275	0	9	5	4	303	295	8	0	0	0	0	0	0
2019	0	Pac12W5	Pac12	5	54	5912	0.5	0.5	10	5	5	230	230	0		#DIV/0!	0	0	0	0	0	0	10	5	5	230	230	0	10	5	5	230	230	0	0	0	0	0	0	0
2019	0	Pac12W6	Pac12	6	34	5241	0.5	0.5	8	4	4	204	204	0		#DIV/0!	0	0	0	0	0	0	8	4	4	204	204	0	8	4	4	204	204	0	0	0	0	0	0	0
2019	0	Pac12W7	Pac12	7	48	8368	0.4	0.6	10	6	4	348	314	34		1	2	2	0	73	39	34	8	4	4	275	275	0	9	5	4	303	295	8	0	0	0	0	0	0
2019	0	Pac12W8	Pac12	8	40	6232	0.5	0.5	12	6	6	284	284	0		#DIV/0!	0	0	0	0	0	0	12	6	6	284	284	0	12	6	6	284	284	0	0	0	0	0	0	0
2019	0	Pac12W9	Pac12	9	62	5688	0.5	0.5	10	5	5	319	319	0		#DIV/0!	0	0	0	0	0	0	10	5	5	319	319	0	10	5	5	319	319	0	0	0	0	0	0	0
2019	0	Pac12W10	Pac12	10	45	6100	0.5	0.5	8	4	4	280	280	0		#DIV/0!	0	0	0	0	0	0	8	4	4	280	280	0	8	4	4	280	280	0	0	0	0	0	0	0
2019	0	Pac12W11	Pac12	11	39	5515	0.5	0.5	8	4	4	165	165	0		#DIV/0!	0	0	0	0	0	0	8	4	4	165	165	0	8	4	4	165	165	0	0	0	0	0	0	0
2019	0	Pac12W12	Pac12	12	62	4507	0.5	0.5	10	5	5	290	290	0		#DIV/0!	0	0	0	0	0	0	10	5	5	290	290	0	10	5	5	290	290	0	0	0	0	0	0	0
2019	0	Pac12W13	Pac12	13	62	7453	0.5	0.5	12	6	6	373	373	0		#DIV/0!	0	0	0	0	0	0	12	6	6	373	373	0	12	6	6	373	373	0	0	0	0	0	0	0
2019	0	Pac12W14	Pac12	14	14	8154	0.545455	0.454545	11	5	6	246	267	-21		0	1	0	1	24	45	-21	10	5	5	222	222	0	10	5	5	222	222	0	0	0	0	0	0	0
2019	0	Pac12W15	Pac12	15	-33	12179	0.5	0.5	2	1	1	52	52	0		#DIV/0!	0	0	0	0	0	0	2	1	1	52	52	0	2	1	1	52	52	0	0	0	0	0	0	0
2019	0	Pac12W16	Pac12	16	20	4782	#DIV/0!	#DIV/0!	0	0	0	0	0	0		#DIV/0!	0	0	0	0	0	0	0	0	0	0	0	0	0	0	0	0	0	0	0	0	0	0	0	0
2019	0	Pac12W17	Pac12	17	-6	5971	0	1	1	1	0	38	7	31		1	1	1	0	38	7	31	0	0	0	0	0	0	0	0	0	0	0	0	0	0	0	0	0	0
2019	0	Pac12W18	Pac12	18	-16	3957	0.666667	0.333333	3	1	2	80	100	-20		0.333333	3	1	2	80	100	-20	0	0	0	0	0	0	2	1	1	59	69	-10	0	0	0	0	0	0
2019	0	Pac12W19	Pac12	19	47	5334	0.333333	0.666667	3	2	1	58	79	-21		0.666667	3	2	1	58	79	-21	0	0	0	0	0	0	3	2	1	58	79	-21	0	0	0	0	0	0
2019	0	Pac12W20	Pac12	20	47	2204	#DIV/0!	#DIV/0!	0	0	0	0	0	0		#DIV/0!	0	0	0	0	0	0	0	0	0	0	0	0	0	0	0	0	0	0	0	0	0	0	0	0
2019	0	SECW1	SEC	1	52	20556	0.357143	0.642857	14	9	5	412	269	143		0.666667	12	8	4	376	233	143	2	1	1	36	36	0	6	4	2	149	104	45	1	1	0	20	13	7
2019	0	SECW2	SEC	2	24	14886	0.285714	0.714286	14	10	4	533	263	270		0.75	12	9	3	485	215	270	2	1	1	48	48	0	6	3	3	165	159	6	3	3	0	180	27	153
2019	0	SECW3	SEC	3	44	13193	0.230769	0.769231	13	10	3	571	247	324		0.888889	9	8	1	451	127	324	4	2	2	120	120	0	5	2	3	144	151	-7	5	5	0	262	46	216
2019	0	SECW4	SEC	4	29	11602	0.5	0.5	14	7	7	394	361	33		0.5	4	2	2	116	83	33	10	5	5	278	278	0	11	5	6	298	306	-8	0	0	0	0	0	0
2019	0	SECW5	SEC	5	19	10979	0.4	0.6	10	6	4	320	276	44		1	2	2	0	62	18	44	8	4	4	258	258	0	8	4	4	258	258	0	1	1	0	38	0	38
2019	0	SECW6	SEC	6	41	9113	0.375	0.625	8	5	3	215	147	68		1	2	2	0	84	16	68	6	3	3	131	131	0	6	3	3	131	131	0	0	0	0	0	0	0
2019	0	SECW7	SEC	7	49	9844	0.5	0.5	14	7	7	394	361	33		0.5	4	2	2	116	83	33	10	5	5	278	278	0	11	5	6	298	306	-8	0	0	0	0	0	0
2019	0	SECW8	SEC	8	56	10585	0.5	0.5	14	7	7	320	320	0		#DIV/0!	0	0	0	0	0	0	14	7	7	320	320	0	14	7	7	320	320	0	0	0	0	0	0	0
2019	0	SECW9	SEC	9	37	11142	0.5	0.5	10	5	5	275	275	0		#DIV/0!	0	0	0	0	0	0	10	5	5	275	275	0	10	5	5	275	275	0	0	0	0	0	0	0
2019	0	SECW10	SEC	10	36	9395	0.4	0.6	10	6	4	259	205	54		1	2	2	0	75	21	54	8	4	4	184	184	0	8	4	4	184	184	0	0	0	0	0	0	0
2019	0	SECW11	SEC	11	62	27923	0.545455	0.454545	11	5	6	275	268	7		0.333333	3	1	2	75	68	7	8	4	4	200	200	0	8	4	4	200	200	0	0	0	0	0	0	0
2019	0	SECW12	SEC	12	44	27218	0.5	0.5	12	6	6	292	292	0		#DIV/0!	0	0	0	0	0	0	12	6	6	292	292	0	12	6	6	292	292	0	0	0	0	0	0	0
2019	0	SECW13	SEC	13	64	13463	0.272727	0.727273	11	8	3	403	169	234		1	5	5	0	251	17	234	6	3	3	152	152	0	6	3	3	152	152	0	5	5	0	251	17	234
2019	0	SECW14	SEC	14	31	13653	0.428571	0.571429	14	8	6	407	342	65		0.75	4	3	1	140	75	65	10	5	5	267	267	0	14	8	6	407	342	65	0	0	0	0	0	0
2019	0	SECW15	SEC	15	55	17413	0.5	0.5	2	1	1	47	47	0		#DIV/0!	0	0	0	0	0	0	2	1	1	47	47	0	2	1	1	47	47	0	0	0	0	0	0	0
2019	0	SECW16	SEC	16	53	13270	#DIV/0!	#DIV/0!	0	0	0	0	0	0		#DIV/0!	0	0	0	0	0	0	0	0	0	0	0	0	0	0	0	0	0	0	0	0	0	0	0	0
2019	0	SECW17	SEC	17	56	12669	#DIV/0!	#DIV/0!	0	0	0	0	0	0		#DIV/0!	0	0	0	0	0	0	0	0	0	0	0	0	0	0	0	0	0	0	0	0	0	0	0	0
2019	0	SECW18	SEC	18	72	10390	0.25	0.75	4	3	1	151	115	36		0.75	4	3	1	151	115	36	0	0	0	0	0	0	4	3	1	151	115	36	0	0	0	0	0	0
2019	0	SECW19	SEC	19	23	15979	0.2	0.8	5	4	1	145	113	32		0.8	5	4	1	145	113	32	0	0	0	0	0	0	5	4	1	145	113	32	0	0	0	0	0	0
2019	0	SECW20	SEC	20	77	9972	0	1	1	1	0	42	25	17		1	1	1	0	42	25	17	0	0	0	0	0	0	1	1	0	42	25	17	0	0	0	0	0	0
2020	1	ACCW1	ACC	1	68	7161	#DIV/0!	#DIV/0!	0	0	0	0	0	0		#DIV/0!	0	0	0	0	0	0	0	0	0	0	0	0	0	0	0	0	0	0	0	0	0	0	0	0
2020	1	ACCW2	ACC	2	27	13537	0.363636	0.636364	11	7	4	277	191	86		1	3	3	0	121	35	86	8	4	4	156	156	0	8	4	4	156	156	0	1	1	0	55	0	55
2020	1	ACCW3	ACC	3	17	17151	0.454545	0.545455	11	6	5	353	280	73		0.666667	3	2	1	122	49	73	8	4	4	231	231	0	8	4	4	231	231	0	1	1	0	49	0	49
2020	1	ACCW4	ACC	4	64	7893	0.454545	0.545455	11	6	5	313	310	3		1	1	1	0	24	21	3	10	5	5	289	289	0	10	5	5	289	289	0	0	0	0	0	0	0
2020	1	ACCW5	ACC	5	31	6041	0.4	0.6	10	6	4	347	278	69		1	2	2	0	107	38	69	8	4	4	240	240	0	8	4	4	240	240	0	2	2	0	107	38	69
2020	1	ACCW6	ACC	6	29	6025	0.5	0.5	14	7	7	483	483	0		#DIV/0!	0	0	0	0	0	0	14	7	7	483	483	0	14	7	7	483	483	0	0	0	0	0	0	0
2020	1	ACCW7	ACC	7	43	6661	0.454545	0.545455	11	6	5	313	310	3		1	1	1	0	24	21	3	10	5	5	289	289	0	10	5	5	289	289	0	0	0	0	0	0	0
2020	1	ACCW8	ACC	8	51	7283	0.5	0.5	14	7	7	396	396	0		#DIV/0!	0	0	0	0	0	0	14	7	7	396	396	0	14	7	7	396	396	0	0	0	0	0	0	0
2020	1	ACCW9	ACC	9	57	4948	0.454545	0.545455	11	6	5	373	339	34		1	1	1	0	53	19	34	10	5	5	320	320	0	10	5	5	320	320	0	0	0	0	0	0	0
2020	1	ACCW10	ACC	10	3	7295	0.545455	0.454545	11	5	6	374	377	-3		0	1	0	1	35	38	-3	10	5	5	339	339	0	10	5	5	339	339	0	0	0	0	0	0	0
2020	1	ACCW11	ACC	11	-10	5984	0.5	0.5	10	5	5	345	345	0		#DIV/0!	0	0	0	0	0	0	10	5	5	345	345	0	10	5	5	345	345	0	0	0	0	0	0	0
2020	1	ACCW12	ACC	12	0	7127	0.333333	0.666667	6	4	2	161	120	41		1	2	2	0	70	29	41	4	2	2	91	91	0	4	2	2	91	91	0	1	1	0	55	15	40
2020	1	ACCW13	ACC	13	-3	5469	0.5	0.5	10	5	5	332	332	0		#DIV/0!	0	0	0	0	0	0	10	5	5	332	332	0	10	5	5	332	332	0	0	0	0	0	0	0
2020	1	ACCW14	ACC	14	20	5806	0.454545	0.545455	11	6	5	329	289	40		1	1	1	0	49	9	40	10	5	5	280	280	0	10	5	5	280	280	0	1	1	0	49	9	40
2020	1	ACCW15	ACC	15	25	5665	0.5	0.5	10	5	5	347	347	0		#DIV/0!	0	0	0	0	0	0	10	5	5	347	347	0	10	5	5	347	347	0	0	0	0	0	0	0
2020	1	ACCW16	ACC	16	54	6923	0.5	0.5	2	1	1	44	44	0		#DIV/0!	0	0	0	0	0	0	2	1	1	44	44	0	2	1	1	44	44	0	0	0	0	0	0	0
2020	1	ACCW17	ACC	17	44	3627	#DIV/0!	#DIV/0!	0	0	0	0	0	0		#DIV/0!	0	0	0	0	0	0	0	0	0	0	0	0	0	0	0	0	0	0	0	0	0	0	0	0
2020	1	ACCW18	ACC	18	29	5551	1	0	6	0	6	152	223	-71		0	6	0	6	152	223	-71	0	0	0	0	0	0	6	0	6	152	223	-71	0	0	0	0	0	0
2020	1	ACCW19	ACC	19	50	3649	#DIV/0!	#DIV/0!	0	0	0	0	0	0		#DIV/0!	0	0	0	0	0	0	0	0	0	0	0	0	0	0	0	0	0	0	0	0	0	0	0	0
2020	1	ACCW20	ACC	20	67	2462	#DIV/0!	#DIV/0!	0	0	0	0	0	0		#DIV/0!	0	0	0	0	0	0	0	0	0	0	0	0	0	0	0	0	0	0	0	0	0	0	0	0
2020	1	Big10W1	Big10	1	58	9421	#DIV/0!	#DIV/0!	0	0	0	0	0	0		#DIV/0!	0	0	0	0	0	0	0	0	0	0	0	0	0	0	0	0	0	0	0	0	0	0	0	0
2020	1	Big10W2	Big10	2	75	7725	#DIV/0!	#DIV/0!	0	0	0	0	0	0		#DIV/0!	0	0	0	0	0	0	0	0	0	0	0	0	0	0	0	0	0	0	0	0	0	0	0	0
2020	1	Big10W3	Big10	3	59	14125	#DIV/0!	#DIV/0!	0	0	0	0	0	0		#DIV/0!	0	0	0	0	0	0	0	0	0	0	0	0	0	0	0	0	0	0	0	0	0	0	0	0
2020	1	Big10W4	Big10	4	30	6811	#DIV/0!	#DIV/0!	0	0	0	0	0	0		#DIV/0!	0	0	0	0	0	0	0	0	0	0	0	0	0	0	0	0	0	0	0	0	0	0	0	0
2020	1	Big10W5	Big10	5	51	5634	#DIV/0!	#DIV/0!	0	0	0	0	0	0		#DIV/0!	0	0	0	0	0	0	0	0	0	0	0	0	0	0	0	0	0	0	0	0	0	0	0	0
2020	1	Big10W6	Big10	6	63	5849	#DIV/0!	#DIV/0!	0	0	0	0	0	0		#DIV/0!	0	0	0	0	0	0	0	0	0	0	0	0	0	0	0	0	0	0	0	0	0	0	0	0
2020	1	Big10W7	Big10	7	47	7214	#DIV/0!	#DIV/0!	0	0	0	0	0	0		#DIV/0!	0	0	0	0	0	0	0	0	0	0	0	0	0	0	0	0	0	0	0	0	0	0	0	0
2020	1	Big10W8	Big10	8	50	20516	0.5	0.5	14	7	7	420	420	0		#DIV/0!	0	0	0	0	0	0	14	7	7	420	420	0	14	7	7	420	420	0	0	0	0	0	0	0
2020	1	Big10W9	Big10	9	-11	15554	0.5	0.5	12	6	6	357	357	0		#DIV/0!	0	0	0	0	0	0	12	6	6	357	357	0	12	6	6	357	357	0	0	0	0	0	0	0
2020	1	Big10W10	Big10	10	-8	10851	0.5	0.5	12	6	6	334	334	0		#DIV/0!	0	0	0	0	0	0	12	6	6	334	334	0	12	6	6	334	334	0	0	0	0	0	0	0
2020	1	Big10W11	Big10	11	-31	12049	0.5	0.5	12	6	6	269	269	0		#DIV/0!	0	0	0	0	0	0	12	6	6	269	269	0	12	6	6	269	269	0	0	0	0	0	0	0
2020	1	Big10W12	Big10	12	17	11880	0.5	0.5	12	6	6	382	382	0		#DIV/0!	0	0	0	0	0	0	12	6	6	382	382	0	12	6	6	382	382	0	0	0	0	0	0	0
2020	1	Big10W13	Big10	13	-2	11206	0.5	0.5	10	5	5	244	244	0		#DIV/0!	0	0	0	0	0	0	10	5	5	244	244	0	10	5	5	244	244	0	0	0	0	0	0	0
2020	1	Big10W14	Big10	14	12	9343	0.5	0.5	10	5	5	234	234	0		#DIV/0!	0	0	0	0	0	0	10	5	5	234	234	0	10	5	5	234	234	0	0	0	0	0	0	0
2020	1	Big10W15	Big10	15	-4	11493	0.5	0.5	10	5	5	228	228	0		#DIV/0!	0	0	0	0	0	0	10	5	5	228	228	0	10	5	5	228	228	0	0	0	0	0	0	0
2020	1	Big10W16	Big10	16	29	12726	0.5	0.5	8	4	4	195	195	0		#DIV/0!	0	0	0	0	0	0	8	4	4	195	195	0	8	4	4	195	195	0	0	0	0	0	0	0
2020	1	Big10W17	Big10	17	49	6626	#DIV/0!	#DIV/0!	0	0	0	0	0	0		#DIV/0!	0	0	0	0	0	0	0	0	0	0	0	0	0	0	0	0	0	0	0	0	0	0	0	0
2020	1	Big10W18	Big10	18	62	11213	0.25	0.75	4	3	1	146	101	45		0.75	4	3	1	146	101	45	0	0	0	0	0	0	4	3	1	146	101	45	0	0	0	0	0	0
2020	1	Big10W19	Big10	19	32	7287	#DIV/0!	#DIV/0!	0	0	0	0	0	0		#DIV/0!	0	0	0	0	0	0	0	0	0	0	0	0	0	0	0	0	0	0	0	0	0	0	0	0
2020	1	Big10W20	Big10	20	33	6790	1	0	1	0	1	24	52	-28		0	1	0	1	24	52	-28	0	0	0	0	0	0	1	0	1	24	52	-28	0	0	0	0	0	0
2020	1	Big12W1	Big12	1	31	7116	#DIV/0!	#DIV/0!	0	0	0	0	0	0		#DIV/0!	0	0	0	0	0	0	0	0	0	0	0	0	0	0	0	0	0	0	0	0	0	0	0	0
2020	1	Big12W2	Big12	2	62	11142	0.428571	0.571429	7	4	3	266	150	116		0.571429	7	4	3	266	150	116	0	0	0	0	0	0	0	0	0	0	0	0	3	3	0	139	43	96
2020	1	Big12W3	Big12	3	51	8961	0	1	1	1	0	16	7	9		1	1	1	0	16	7	9	0	0	0	0	0	0	0	0	0	0	0	0	0	0	0	0	0	0
2020	1	Big12W4	Big12	4	18	10011	0.5	0.5	10	5	5	364	364	0		#DIV/0!	0	0	0	0	0	0	10	5	5	364	364	0	10	5	5	364	364	0	0	0	0	0	0	0
2020	1	Big12W5	Big12	5	27	10334	0.5	0.5	10	5	5	285	285	0		#DIV/0!	0	0	0	0	0	0	10	5	5	285	285	0	10	5	5	285	285	0	0	0	0	0	0	0
2020	1	Big12W6	Big12	6	11	9712	0.5	0.5	6	3	3	179	179	0		#DIV/0!	0	0	0	0	0	0	6	3	3	179	179	0	6	3	3	179	179	0	0	0	0	0	0	0
2020	1	Big12W7	Big12	7	19	7588	0.5	0.5	10	5	5	364	364	0		#DIV/0!	0	0	0	0	0	0	10	5	5	364	364	0	10	5	5	364	364	0	0	0	0	0	0	0
2020	1	Big12W8	Big12	8	27	7332	0.5	0.5	10	5	5	265	265	0		#DIV/0!	0	0	0	0	0	0	10	5	5	265	265	0	10	5	5	265	265	0	0	0	0	0	0	0
2020	1	Big12W9	Big12	9	10	8876	0.5	0.5	10	5	5	342	342	0		#DIV/0!	0	0	0	0	0	0	10	5	5	342	342	0	10	5	5	342	342	0	0	0	0	0	0	0
2020	1	Big12W10	Big12	10	65	8038	0.5	0.5	10	5	5	260	260	0		#DIV/0!	0	0	0	0	0	0	10	5	5	260	260	0	10	5	5	260	260	0	0	0	0	0	0	0
2020	1	Big12W11	Big12	11	28	5175	0.5	0.5	4	2	2	77	77	0		#DIV/0!	0	0	0	0	0	0	4	2	2	77	77	0	4	2	2	77	77	0	0	0	0	0	0	0
2020	1	Big12W12	Big12	12	67	6110	0.5	0.5	4	2	2	99	99	0		#DIV/0!	0	0	0	0	0	0	4	2	2	99	99	0	4	2	2	99	99	0	0	0	0	0	0	0
2020	1	Big12W13	Big12	13	-5	7536	0.5	0.5	8	4	4	282	282	0		#DIV/0!	0	0	0	0	0	0	8	4	4	282	282	0	8	4	4	282	282	0	0	0	0	0	0	0
2020	1	Big12W14	Big12	14	27	9323	0.5	0.5	10	5	5	269	269	0		#DIV/0!	0	0	0	0	0	0	10	5	5	269	269	0	10	5	5	269	269	0	0	0	0	0	0	0
2020	1	Big12W15	Big12	15	25	6630	0.333333	0.666667	3	2	1	97	55	42		1	1	1	0	52	10	42	2	1	1	45	45	0	2	1	1	45	45	0	0	0	0	0	0	0
2020	1	Big12W16	Big12	16	77	7174	0.5	0.5	2	1	1	48	48	0		#DIV/0!	0	0	0	0	0	0	2	1	1	48	48	0	2	1	1	48	48	0	0	0	0	0	0	0
2020	1	Big12W17	Big12	17	45	5851	#DIV/0!	#DIV/0!	0	0	0	0	0	0		#DIV/0!	0	0	0	0	0	0	0	0	0	0	0	0	0	0	0	0	0	0	0	0	0	0	0	0
2020	1	Big12W18	Big12	18	55	6656	0	1	5	5	0	205	115	90		1	5	5	0	205	115	90	0	0	0	0	0	0	4	4	0	181	94	87	0	0	0	0	0	0
2020	1	Big12W19	Big12	19	46	4128	#DIV/0!	#DIV/0!	0	0	0	0	0	0		#DIV/0!	0	0	0	0	0	0	0	0	0	0	0	0	0	0	0	0	0	0	0	0	0	0	0	0
2020	1	Big12W20	Big12	20	72	4023	#DIV/0!	#DIV/0!	0	0	0	0	0	0		#DIV/0!	0	0	0	0	0	0	0	0	0	0	0	0	0	0	0	0	0	0	0	0	0	0	0	0
2020	1	Pac12w20	Pac12	0	77	4001	#DIV/0!	#DIV/0!	0	0	0	0	0	0		#DIV/0!	0	0	0	0	0	0	0	0	0	0	0	0	0	0	0	0	0	0	0	0	0	0	0
2020	1	Pac12W1	Pac12	1	56	4580	#DIV/0!	#DIV/0!	0	0	0	0	0	0		#DIV/0!	0	0	0	0	0	0	0	0	0	0	0	0	0	0	0	0	0	0	0	0	0	0	0	0
2020	1	Pac12W2	Pac12	2	61	13094	#DIV/0!	#DIV/0!	0	0	0	0	0	0		#DIV/0!	0	0	0	0	0	0	0	0	0	0	0	0	0	0	0	0	0	0	0	0	0	0	0	0
2020	1	Pac12W3	Pac12	3	50	7580	#DIV/0!	#DIV/0!	0	0	0	0	0	0		#DIV/0!	0	0	0	0	0	0	0	0	0	0	0	0	0	0	0	0	0	0	0	0	0	0	0	0
2020	1	Pac12W4	Pac12	4	58	7186	#DIV/0!	#DIV/0!	0	0	0	0	0	0		#DIV/0!	0	0	0	0	0	0	0	0	0	0	0	0	0	0	0	0	0	0	0	0	0	0	0	0
2020	1	Pac12W5	Pac12	5	59	7294	#DIV/0!	#DIV/0!	0	0	0	0	0	0		#DIV/0!	0	0	0	0	0	0	0	0	0	0	0	0	0	0	0	0	0	0	0	0	0	0	0	0
2020	1	Pac12W6	Pac12	6	19	8946	#DIV/0!	#DIV/0!	0	0	0	0	0	0		#DIV/0!	0	0	0	0	0	0	0	0	0	0	0	0	0	0	0	0	0	0	0	0	0	0	0	0
2020	1	Pac12W7	Pac12	7	42	7372	#DIV/0!	#DIV/0!	0	0	0	0	0	0		#DIV/0!	0	0	0	0	0	0	0	0	0	0	0	0	0	0	0	0	0	0	0	0	0	0	0	0
2020	1	Pac12W8	Pac12	8	54	7821	#DIV/0!	#DIV/0!	0	0	0	0	0	0		#DIV/0!	0	0	0	0	0	0	0	0	0	0	0	0	0	0	0	0	0	0	0	0	0	0	0	0
2020	1	Pac12W9	Pac12	9	46	7848	#DIV/0!	#DIV/0!	0	0	0	0	0	0		#DIV/0!	0	0	0	0	0	0	0	0	0	0	0	0	0	0	0	0	0	0	0	0	0	0	0	0
2020	1	Pac12W10	Pac12	10	-9	7947	0.5	0.5	8	4	4	260	260	0		#DIV/0!	0	0	0	0	0	0	8	4	4	260	260	0	8	4	4	260	260	0	0	0	0	0	0	0
2020	1	Pac12W11	Pac12	11	43	8735	0.5	0.5	10	5	5	295	295	0		#DIV/0!	0	0	0	0	0	0	10	5	5	295	295	0	10	5	5	295	295	0	0	0	0	0	0	0
2020	1	Pac12W12	Pac12	12	49	11407	0.5	0.5	8	4	4	252	252	0		#DIV/0!	0	0	0	0	0	0	8	4	4	252	252	0	8	4	4	252	252	0	0	0	0	0	0	0
2020	1	Pac12W13	Pac12	13	39	5992	0.444444	0.555556	9	5	4	228	218	10		1	1	1	0	20	10	10	8	4	4	208	208	0	8	4	4	208	208	0	0	0	0	0	0	0
2020	1	Pac12W14	Pac12	14	42	14515	0.5	0.5	12	6	6	280	280	0		#DIV/0!	0	0	0	0	0	0	12	6	6	280	280	0	12	6	6	280	280	0	0	0	0	0	0	0
2020	1	Pac12W15	Pac12	15	45	13914	0.5	0.5	8	4	4	268	268	0		#DIV/0!	0	0	0	0	0	0	8	4	4	268	268	0	8	4	4	268	268	0	0	0	0	0	0	0
2020	1	Pac12W16	Pac12	16	-16	19582	0.5	0.5	8	4	4	302	302	0		#DIV/0!	0	0	0	0	0	0	8	4	4	302	302	0	8	4	4	302	302	0	0	0	0	0	0	0
2020	1	Pac12W17	Pac12	17	64	14820	#DIV/0!	#DIV/0!	0	0	0	0	0	0		#DIV/0!	0	0	0	0	0	0	0	0	0	0	0	0	0	0	0	0	0	0	0	0	0	0	0	0
2020	1	Pac12W18	Pac12	18	73	28386	1	0	2	0	2	40	89	-49		0	2	0	2	40	89	-49	0	0	0	0	0	0	2	0	2	40	89	-49	0	0	0	0	0	0
2020	1	Pac12W19	Pac12	19	68	5408	#DIV/0!	#DIV/0!	0	0	0	0	0	0		#DIV/0!	0	0	0	0	0	0	0	0	0	0	0	0	0	0	0	0	0	0	0	0	0	0	0	0
2020	1	SECW1	SEC	1	77	18852	#DIV/0!	#DIV/0!	0	0	0	0	0	0		#DIV/0!	0	0	0	0	0	0	0	0	0	0	0	0	0	0	0	0	0	0	0	0	0	0	0	0
2020	1	SECW2	SEC	2	40	7988	#DIV/0!	#DIV/0!	0	0	0	0	0	0		#DIV/0!	0	0	0	0	0	0	0	0	0	0	0	0	0	0	0	0	0	0	0	0	0	0	0	0
2020	1	SECW3	SEC	3	4	10942	#DIV/0!	#DIV/0!	0	0	0	0	0	0		#DIV/0!	0	0	0	0	0	0	0	0	0	0	0	0	0	0	0	0	0	0	0	0	0	0	0	0
2020	1	SECW4	SEC	4	53	20616	0.5	0.5	14	7	7	397	397	0		#DIV/0!	0	0	0	0	0	0	14	7	7	397	397	0	14	7	7	397	397	0	0	0	0	0	0	0
2020	1	SECW5	SEC	5	47	11677	0.5	0.5	14	7	7	384	384	0		#DIV/0!	0	0	0	0	0	0	14	7	7	384	384	0	14	7	7	384	384	0	0	0	0	0	0	0
2020	1	SECW6	SEC	6	19	11153	0.5	0.5	14	7	7	473	473	0		#DIV/0!	0	0	0	0	0	0	14	7	7	473	473	0	14	7	7	473	473	0	0	0	0	0	0	0
2020	1	SECW7	SEC	7	54	18510	0.5	0.5	14	7	7	397	397	0		#DIV/0!	0	0	0	0	0	0	14	7	7	397	397	0	14	7	7	397	397	0	0	0	0	0	0	0
2020	1	SECW8	SEC	8	33	11753	0.5	0.5	8	4	4	234	234	0		#DIV/0!	0	0	0	0	0	0	8	4	4	234	234	0	8	4	4	234	234	0	0	0	0	0	0	0
2020	1	SECW9	SEC	9	36	8537	0.5	0.5	12	6	6	323	323	0		#DIV/0!	0	0	0	0	0	0	12	6	6	323	323	0	12	6	6	323	323	0	0	0	0	0	0	0
2020	1	SECW10	SEC	10	40	15552	0.5	0.5	8	4	4	201	201	0		#DIV/0!	0	0	0	0	0	0	8	4	4	201	201	0	8	4	4	201	201	0	0	0	0	0	0	0
2020	1	SECW11	SEC	11	9	9685	0.5	0.5	6	3	3	272	272	0		#DIV/0!	0	0	0	0	0	0	6	3	3	272	272	0	6	3	3	272	272	0	0	0	0	0	0	0
2020	1	SECW12	SEC	12	19	8974	0.5	0.5	12	6	6	301	301	0		#DIV/0!	0	0	0	0	0	0	12	6	6	301	301	0	12	6	6	301	301	0	0	0	0	0	0	0
2020	1	SECW13	SEC	13	38	11549	0.5	0.5	12	6	6	283	283	0		#DIV/0!	0	0	0	0	0	0	12	6	6	283	283	0	12	6	6	283	283	0	0	0	0	0	0	0
2020	1	SECW14	SEC	14	21	9656	0.5	0.5	10	5	5	330	330	0		#DIV/0!	0	0	0	0	0	0	10	5	5	330	330	0	10	5	5	330	330	0	0	0	0	0	0	0
2020	1	SECW15	SEC	15	7	10624	0.5	0.5	10	5	5	282	282	0		#DIV/0!	0	0	0	0	0	0	10	5	5	282	282	0	10	5	5	282	282	0	0	0	0	0	0	0
2020	1	SECW16	SEC	16	44	13286	0.5	0.5	8	4	4	329	329	0		#DIV/0!	0	0	0	0	0	0	8	4	4	329	329	0	8	4	4	329	329	0	0	0	0	0	0	0
2020	1	SECW17	SEC	17	30	11248	#DIV/0!	#DIV/0!	0	0	0	0	0	0		#DIV/0!	0	0	0	0	0	0	0	0	0	0	0	0	0	0	0	0	0	0	0	0	0	0	0	0
2020	1	SECW18	SEC	18	40	10610	0.25	0.75	8	6	2	212	219	-7		0.75	8	6	2	212	219	-7	0	0	0	0	0	0	6	4	2	160	172	-12	0	0	0	0	0	0
2020	1	SECW19	SEC	19	48	15178	#DIV/0!	#DIV/0!	0	0	0	0	0	0		#DIV/0!	0	0	0	0	0	0	0	0	0	0	0	0	0	0	0	0	0	0	0	0	0	0	0	0
2020	1	SECW20	SEC	20	73	10097	0	1	1	1	0	52	24	28		1	1	1	0	52	24	28	0	0	0	0	0	0	1	1	0	52	24	28	0	0	0	0	0	0
2021	0	ACCW1	ACC	1	46	9017	0.466667	0.533333	15	8	7	456	282	174		0.545455	11	6	5	350	176	174	4	2	2	106	106	0	7	2	5	146	203	-57	2	2	0	94	0	94
2021	0	ACCW2	ACC	2	41	12994	0.2	0.8	15	12	3	523	276	247		0.8	15	12	3	523	276	247	0	0	0	0	0	0	4	2	2	100	89	11	6	5	1	227	76	151
2021	0	ACCW3	ACC	3	28	11286	0.4	0.6	15	9	6	482	383	99		0.666667	9	6	3	313	214	99	6	3	3	169	169	0	10	5	5	264	270	-6	2	2	0	107	31	76
2021	0	ACCW4	ACC	4	33	7808	0.266667	0.733333	15	11	4	548	341	207		1	7	7	0	325	118	207	8	4	4	223	223	0	11	7	4	357	303	54	3	3	0	167	17	150
2021	0	ACCW5	ACC	5	37	7005	0.5	0.5	14	7	7	389	393	-4		0.5	2	1	1	47	51	-4	12	6	6	342	342	0	12	6	6	342	342	0	0	0	0	0	0	0
2021	0	ACCW6	ACC	6	42	5130	0.5	0.5	10	5	5	323	323	0		#DIV/0!	0	0	0	0	0	0	10	5	5	323	323	0	10	5	5	323	323	0	0	0	0	0	0	0
2021	0	ACCW7	ACC	7	-3	5429	0.266667	0.733333	15	11	4	548	341	207		1	7	7	0	325	118	207	8	4	4	223	223	0	11	7	4	357	303	54	3	3	0	167	17	150
2021	0	ACCW8	ACC	8	32	5436	0.384615	0.615385	13	8	5	472	387	85		1	3	3	0	160	75	85	10	5	5	312	312	0	11	6	5	343	328	15	0	0	0	0	0	0
2021	0	ACCW9	ACC	9	43	5767	0.533333	0.466667	15	7	8	412	429	-17		0	1	0	1	49	66	-17	14	7	7	363	363	0	14	7	7	363	363	0	0	0	0	0	0	0
2021	0	ACCW10	ACC	10	33	5522	0.461538	0.538462	13	7	6	409	381	28		1	1	1	0	34	6	28	12	6	6	375	375	0	12	6	6	375	375	0	0	0	0	0	0	0
2021	0	ACCW11	ACC	11	18	5861	0.466667	0.533333	15	8	7	454	417	37		1	1	1	0	44	7	37	14	7	7	410	410	0	14	7	7	410	410	0	0	0	0	0	0	0
2021	0	ACCW12	ACC	12	26	6635	0.466667	0.533333	15	8	7	505	485	20		1	1	1	0	34	14	20	14	7	7	471	471	0	14	7	7	471	471	0	1	1	0	34	14	20
2021	0	ACCW13	ACC	13	29	6027	0.533333	0.466667	15	7	8	387	405	-18		0.4	5	2	3	117	135	-18	10	5	5	270	270	0	15	7	8	387	405	-18	0	0	0	0	0	0
2021	0	ACCW14	ACC	14	46	17147	0.5	0.5	2	1	1	66	66	0		#DIV/0!	0	0	0	0	0	0	2	1	1	66	66	0	2	1	1	66	66	0	0	0	0	0	0	0
2021	0	ACCW15	ACC	15	65	8384	#DIV/0!	#DIV/0!	0	0	0	0	0	0		#DIV/0!	0	0	0	0	0	0	0	0	0	0	0	0	0	0	0	0	0	0	0	0	0	0	0	0
2021	0	ACCW16	ACC	16	81	6275	#DIV/0!	#DIV/0!	0	0	0	0	0	0		#DIV/0!	0	0	0	0	0	0	0	0	0	0	0	0	0	0	0	0	0	0	0	0	0	0	0	0
2021	0	ACCW17	ACC	17	39	2744	#DIV/0!	#DIV/0!	0	0	0	0	0	0		#DIV/0!	0	0	0	0	0	0	0	0	0	0	0	0	0	0	0	0	0	0	0	0	0	0	0	0
2021	0	ACCW18	ACC	18	44	6445	0.714286	0.285714	7	2	5	173	214	-41		0.285714	7	2	5	173	214	-41	0	0	0	0	0	0	6	2	4	145	183	-38	0	0	0	0	0	0
2021	0	ACCW19	ACC	19	41	3752	#DIV/0!	#DIV/0!	0	0	0	0	0	0		#DIV/0!	0	0	0	0	0	0	0	0	0	0	0	0	0	0	0	0	0	0	0	0	0	0	0	0
2021	0	ACCW20	ACC	20	51	3420	#DIV/0!	#DIV/0!	0	0	0	0	0	0		#DIV/0!	0	0	0	0	0	0	0	0	0	0	0	0	0	0	0	0	0	0	0	0	0	0	0	0
2021	0	Big10W1	Big10	1	36	20576	0.375	0.625	16	10	6	503	370	133		0.833333	6	5	1	250	117	133	10	5	5	253	253	0	12	7	5	313	298	15	1	1	0	52	7	45
2021	0	Big10W2	Big10	2	50	13414	0.142857	0.857143	14	12	2	487	194	293		0.857143	14	12	2	487	194	293	0	0	0	0	0	0	5	3	2	117	111	6	4	4	0	184	34	150
2021	0	Big10W3	Big10	3	62	13332	0.384615	0.615385	13	8	5	388	242	146		0.636364	11	7	4	351	205	146	2	1	1	37	37	0	7	4	3	172	127	45	1	1	0	45	13	32
2021	0	Big10W4	Big10	4	17	12638	0.357143	0.642857	14	9	5	347	244	103		0.75	8	6	2	249	146	103	6	3	3	98	98	0	6	3	3	98	98	0	1	1	0	38	17	21
2021	0	Big10W5	Big10	5	49	12448	0.428571	0.571429	14	8	6	377	350	27		1	2	2	0	72	45	27	12	6	6	305	305	0	12	6	6	305	305	0	0	0	0	0	0	0
2021	0	Big10W6	Big10	6	37	12592	0.5	0.5	10	5	5	255	255	0		#DIV/0!	0	0	0	0	0	0	10	5	5	255	255	0	10	5	5	255	255	0	0	0	0	0	0	0
2021	0	Big10W7	Big10	7	30	9641	0.357143	0.642857	14	9	5	347	244	103		0.75	8	6	2	249	146	103	6	3	3	98	98	0	6	3	3	98	98	0	1	1	0	38	17	21
2021	0	Big10W8	Big10	8	42	8809	0.5	0.5	10	5	5	232	232	0		#DIV/0!	0	0	0	0	0	0	10	5	5	232	232	0	10	5	5	232	232	0	0	0	0	0	0	0
2021	0	Big10W9	Big10	9	25	12042	0.5	0.5	14	7	7	374	374	0		#DIV/0!	0	0	0	0	0	0	14	7	7	374	374	0	14	7	7	374	374	0	0	0	0	0	0	0
2021	0	Big10W10	Big10	10	61	12334	0.5	0.5	14	7	7	297	297	0		#DIV/0!	0	0	0	0	0	0	14	7	7	297	297	0	14	7	7	297	297	0	0	0	0	0	0	0
2021	0	Big10W11	Big10	11	23	11834	0.5	0.5	12	6	6	321	321	0		#DIV/0!	0	0	0	0	0	0	12	6	6	321	321	0	12	6	6	321	321	0	0	0	0	0	0	0
2021	0	Big10W12	Big10	12	37	11611	0.5	0.5	14	7	7	382	382	0		#DIV/0!	0	0	0	0	0	0	14	7	7	382	382	0	14	7	7	382	382	0	0	0	0	0	0	0
2021	0	Big10W13	Big10	13	66	19170	0.5	0.5	14	7	7	379	379	0		#DIV/0!	0	0	0	0	0	0	14	7	7	379	379	0	14	7	7	379	379	0	0	0	0	0	0	0
2021	0	Big10W14	Big10	14	64	19019	0.5	0.5	2	1	1	45	45	0		#DIV/0!	0	0	0	0	0	0	2	1	1	45	45	0	2	1	1	45	45	0	0	0	0	0	0	0
2021	0	Big10W15	Big10	15	64	14888	#DIV/0!	#DIV/0!	0	0	0	0	0	0		#DIV/0!	0	0	0	0	0	0	0	0	0	0	0	0	0	0	0	0	0	0	0	0	0	0	0	0
2021	0	Big10W16	Big10	16	71	11287	#DIV/0!	#DIV/0!	0	0	0	0	0	0		#DIV/0!	0	0	0	0	0	0	0	0	0	0	0	0	0	0	0	0	0	0	0	0	0	0	0	0
2021	0	Big10W17	Big10	17	60	6155	#DIV/0!	#DIV/0!	0	0	0	0	0	0		#DIV/0!	0	0	0	0	0	0	0	0	0	0	0	0	0	0	0	0	0	0	0	0	0	0	0	0
2021	0	Big10W18	Big10	18	-11	18240	0.4	0.6	10	6	4	267	256	11		0.6	10	6	4	267	256	11	0	0	0	0	0	0	10	6	4	267	256	11	0	0	0	0	0	0
2021	0	Big10W19	Big10	19	50	8695	#DIV/0!	#DIV/0!	0	0	0	0	0	0		#DIV/0!	0	0	0	0	0	0	0	0	0	0	0	0	0	0	0	0	0	0	0	0	0	0	0	0
2021	0	Big10W20	Big10	20	76	7257	#DIV/0!	#DIV/0!	0	0	0	0	0	0		#DIV/0!	0	0	0	0	0	0	0	0	0	0	0	0	0	0	0	0	0	0	0	0	0	0	0	0
2021	0	Big12W1	Big12	1	50	13403	0.1	0.9	10	9	1	294	174	120		0.9	10	9	1	294	174	120	0	0	0	0	0	0	2	1	1	48	37	11	4	4	0	101	43	58
2021	0	Big12W2	Big12	2	56	12764	0.3	0.7	10	7	3	389	223	166		0.7	10	7	3	389	223	166	0	0	0	0	0	0	3	1	2	72	99	-27	5	5	0	267	52	215
2021	0	Big12W3	Big12	3	10	10322	0.111111	0.888889	9	8	1	321	150	171		1	7	7	0	269	98	171	2	1	1	52	52	0	4	3	1	102	89	13	0	0	0	0	0	0
2021	0	Big12W4	Big12	4	32	8739	0.6	0.4	10	4	6	312	339	-27		0	2	0	2	67	94	-27	8	4	4	245	245	0	9	4	5	278	297	-19	0	0	0	0	0	0
2021	0	Big12W5	Big12	5	37	7979	0.5	0.5	10	5	5	274	274	0		#DIV/0!	0	0	0	0	0	0	10	5	5	274	274	0	10	5	5	274	274	0	0	0	0	0	0	0
2021	0	Big12W6	Big12	6	28	9239	0.5	0.5	6	3	3	251	251	0		#DIV/0!	0	0	0	0	0	0	6	3	3	251	251	0	6	3	3	251	251	0	0	0	0	0	0	0
2021	0	Big12W7	Big12	7	28	9138	0.6	0.4	10	4	6	312	339	-27		0	2	0	2	67	94	-27	8	4	4	245	245	0	9	4	5	278	297	-19	0	0	0	0	0	0
2021	0	Big12W8	Big12	8	41	9238	0.5	0.5	8	4	4	198	198	0		#DIV/0!	0	0	0	0	0	0	8	4	4	198	198	0	8	4	4	198	198	0	0	0	0	0	0	0
2021	0	Big12W9	Big12	9	29	7892	0.5	0.5	10	5	5	298	298	0		#DIV/0!	0	0	0	0	0	0	10	5	5	298	298	0	10	5	5	298	298	0	0	0	0	0	0	0
2021	0	Big12W10	Big12	10	21	9978	0.5	0.5	8	4	4	167	167	0		#DIV/0!	0	0	0	0	0	0	8	4	4	167	167	0	8	4	4	167	167	0	0	0	0	0	0	0
2021	0	Big12W11	Big12	11	58	9794	0.5	0.5	10	5	5	364	364	0		#DIV/0!	0	0	0	0	0	0	10	5	5	364	364	0	10	5	5	364	364	0	0	0	0	0	0	0
2021	0	Big12W12	Big12	12	63	11074	0.5	0.5	10	5	5	215	215	0		#DIV/0!	0	0	0	0	0	0	10	5	5	215	215	0	10	5	5	215	215	0	0	0	0	0	0	0
2021	0	Big12W13	Big12	13	40	8428	0.5	0.5	10	5	5	284	284	0		#DIV/0!	0	0	0	0	0	0	10	5	5	284	284	0	10	5	5	284	284	0	0	0	0	0	0	0
2021	0	Big12W14	Big12	14	56	12818	0.5	0.5	2	1	1	37	37	0		#DIV/0!	0	0	0	0	0	0	2	1	1	37	37	0	2	1	1	37	37	0	0	0	0	0	0	0
2021	0	Big12W15	Big12	15	67	10691	#DIV/0!	#DIV/0!	0	0	0	0	0	0		#DIV/0!	0	0	0	0	0	0	0	0	0	0	0	0	0	0	0	0	0	0	0	0	0	0	0	0
2021	0	Big12W16	Big12	16	62	9765	#DIV/0!	#DIV/0!	0	0	0	0	0	0		#DIV/0!	0	0	0	0	0	0	0	0	0	0	0	0	0	0	0	0	0	0	0	0	0	0	0	0
2021	0	Big12W17	Big12	17	62	6401	#DIV/0!	#DIV/0!	0	0	0	0	0	0		#DIV/0!	0	0	0	0	0	0	0	0	0	0	0	0	0	0	0	0	0	0	0	0	0	0	0	0
2021	0	Big12W18	Big12	18	49	7714	0.333333	0.666667	6	4	2	158	119	39		0.666667	6	4	2	158	119	39	0	0	0	0	0	0	5	3	2	121	84	37	0	0	0	0	0	0
2021	0	Big12W19	Big12	19	62	4209	0	1	1	1	0	42	20	22		1	1	1	0	42	20	22	0	0	0	0	0	0	1	1	0	42	20	22	0	0	0	0	0	0
2021	0	Big12W20	Big12	20	75	3609	#DIV/0!	#DIV/0!	0	0	0	0	0	0		#DIV/0!	0	0	0	0	0	0	0	0	0	0	0	0	0	0	0	0	0	0	0	0	0	0	0	0
2021	0	Pac12W1	Pac12	1	68	9970	0.461538	0.538462	13	7	6	350	245	105		0.538462	13	7	6	350	245	105	0	0	0	0	0	0	3	1	2	66	81	-15	4	3	1	123	51	72
2021	0	Pac12W2	Pac12	2	35	9259	0.545455	0.454545	11	5	6	311	298	13		0.444444	9	4	5	241	228	13	2	1	1	70	70	0	6	2	4	154	173	-19	1	1	0	44	24	20
2021	0	Pac12W3	Pac12	3	63	21249	0.5	0.5	12	6	6	388	273	115		0.5	10	5	5	329	214	115	2	1	1	59	59	0	4	2	2	100	112	-12	4	3	1	151	58	93
2021	0	Pac12W4	Pac12	4	66	7753	0.5	0.5	12	6	6	331	331	0		#DIV/0!	0	0	0	0	0	0	12	6	6	331	331	0	12	6	6	331	331	0	0	0	0	0	0	0
2021	0	Pac12W5	Pac12	5	-25	14800	0.5	0.5	10	5	5	249	249	0		#DIV/0!	0	0	0	0	0	0	10	5	5	249	249	0	10	5	5	249	249	0	0	0	0	0	0	0
2021	0	Pac12W6	Pac12	6	17	11745	0.5	0.5	8	4	4	211	211	0		#DIV/0!	0	0	0	0	0	0	8	4	4	211	211	0	8	4	4	211	211	0	0	0	0	0	0	0
2021	0	Pac12W7	Pac12	7	69	12616	0.5	0.5	12	6	6	331	331	0		#DIV/0!	0	0	0	0	0	0	12	6	6	331	331	0	12	6	6	331	331	0	0	0	0	0	0	0
2021	0	Pac12W8	Pac12	8	23	17306	0.6	0.4	10	4	6	242	259	-17		0	2	0	2	35	52	-17	8	4	4	207	207	0	8	4	4	207	207	0	0	0	0	0	0	0
2021	0	Pac12W9	Pac12	9	44	8862	0.5	0.5	12	6	6	376	376	0		#DIV/0!	0	0	0	0	0	0	12	6	6	376	376	0	12	6	6	376	376	0	0	0	0	0	0	0
2021	0	Pac12W10	Pac12	10	24	9883	0.5	0.5	10	5	5	232	232	0		#DIV/0!	0	0	0	0	0	0	10	5	5	232	232	0	10	5	5	232	232	0	0	0	0	0	0	0
2021	0	Pac12W11	Pac12	11	33	6233	0.5	0.5	10	5	5	307	307	0		#DIV/0!	0	0	0	0	0	0	10	5	5	307	307	0	10	5	5	307	307	0	0	0	0	0	0	0
2021	0	Pac12W12	Pac12	12	12	11457	0.5	0.5	12	6	6	325	325	0		#DIV/0!	0	0	0	0	0	0	12	6	6	325	325	0	12	6	6	325	325	0	0	0	0	0	0	0
2021	0	Pac12W13	Pac12	13	20	12286	0.583333	0.416667	12	5	7	315	350	-35		0	2	0	2	45	80	-35	10	5	5	270	270	0	10	5	5	270	270	0	0	0	0	0	0	0
2021	0	Pac12W14	Pac12	14	27	19834	0.5	0.5	4	2	2	86	86	0		#DIV/0!	0	0	0	0	0	0	4	2	2	86	86	0	4	2	2	86	86	0	0	0	0	0	0	0
2021	0	Pac12W15	Pac12	15	-10	17035	#DIV/0!	#DIV/0!	0	0	0	0	0	0		#DIV/0!	0	0	0	0	0	0	0	0	0	0	0	0	0	0	0	0	0	0	0	0	0	0	0	0
2021	0	Pac12W16	Pac12	16	56	13116	1	0	1	0	1	13	24	-11		0	1	0	1	13	24	-11	0	0	0	0	0	0	0	0	0	0	0	0	0	0	0	0	0	0
2021	0	Pac12W17	Pac12	17	70	7855	#DIV/0!	#DIV/0!	0	0	0	0	0	0		#DIV/0!	0	0	0	0	0	0	0	0	0	0	0	0	0	0	0	0	0	0	0	0	0	0	0	0
2021	0	Pac12W18	Pac12	18	70	14047	1	0	4	0	4	111	139	-28		0	4	0	4	111	139	-28	0	0	0	0	0	0	3	0	3	90	115	-25	0	0	0	0	0	0
2021	0	Pac12W19	Pac12	19	66	9766	#DIV/0!	#DIV/0!	0	0	0	0	0	0		#DIV/0!	0	0	0	0	0	0	0	0	0	0	0	0	0	0	0	0	0	0	0	0	0	0	0	0
2021	0	Pac12W20	Pac12	20	71	7339	#DIV/0!	#DIV/0!	0	0	0	0	0	0		#DIV/0!	0	0	0	0	0	0	0	0	0	0	0	0	0	0	0	0	0	0	0	0	0	0	0	0
2021	0	SECW1	SEC	1	58	18299	0.142857	0.857143	14	12	2	499	226	273		0.857143	14	12	2	499	226	273	0	0	0	0	0	0	4	3	1	124	78	46	2	1	1	49	23	26
2021	0	SECW2	SEC	2	42	16203	0.142857	0.857143	14	12	2	511	245	266		0.916667	12	11	1	448	182	266	2	1	1	63	63	0	6	4	2	171	142	29	4	4	0	198	38	160
2021	0	SECW3	SEC	3	14	13217	0.357143	0.642857	14	9	5	517	316	201		0.7	10	7	3	404	203	201	4	2	2	113	113	0	6	2	4	156	182	-26	3	3	0	143	51	92
2021	0	SECW4	SEC	4	29	13406	0.461538	0.538462	13	7	6	354	302	52		0.666667	3	2	1	131	79	52	10	5	5	223	223	0	11	5	6	257	264	-7	0	0	0	0	0	0
2021	0	SECW5	SEC	5	-47	15692	0.428571	0.571429	14	8	6	363	352	11		1	2	2	0	53	42	11	12	6	6	310	310	0	12	6	6	310	310	0	0	0	0	0	0	0
2021	0	SECW6	SEC	6	6	14430	0.461538	0.538462	13	7	6	444	431	13		1	1	1	0	48	35	13	12	6	6	396	396	0	12	6	6	396	396	0	0	0	0	0	0	0
2021	0	SECW7	SEC	7	25	18051	0.461538	0.538462	13	7	6	354	302	52		0.666667	3	2	1	131	79	52	10	5	5	223	223	0	11	5	6	257	264	-7	0	0	0	0	0	0
2021	0	SECW8	SEC	8	-21	13612	0.444444	0.555556	9	5	4	278	236	42		1	1	1	0	45	3	42	8	4	4	233	233	0	8	4	4	233	233	0	1	1	0	45	3	42
2021	0	SECW9	SEC	9	13	10735	0.5	0.5	8	4	4	205	205	0		#DIV/0!	0	0	0	0	0	0	8	4	4	205	205	0	8	4	4	205	205	0	0	0	0	0	0	0
2021	0	SECW10	SEC	10	47	12181	0.461538	0.538462	13	7	6	336	323	13		1	1	1	0	27	14	13	12	6	6	309	309	0	12	6	6	309	309	0	0	0	0	0	0	0
2021	0	SECW11	SEC	11	30	12102	0.428571	0.571429	14	8	6	451	377	74		1	2	2	0	129	55	74	12	6	6	322	322	0	12	6	6	322	322	0	1	1	0	70	52	18
2021	0	SECW12	SEC	12	29	11664	0.285714	0.714286	14	10	4	516	274	242		1	6	6	0	306	64	242	8	4	4	210	210	0	8	4	4	210	210	0	3	3	0	163	20	143
2021	0	SECW13	SEC	13	46	15538	0.428571	0.571429	14	8	6	387	338	49		0.75	4	3	1	121	72	49	10	5	5	266	266	0	14	8	6	387	338	49	0	0	0	0	0	0
2021	0	SECW14	SEC	14	49	19805	0.5	0.5	2	1	1	65	65	0		#DIV/0!	0	0	0	0	0	0	2	1	1	65	65	0	2	1	1	65	65	0	0	0	0	0	0	0
2021	0	SECW15	SEC	15	74	14069	#DIV/0!	#DIV/0!	0	0	0	0	0	0		#DIV/0!	0	0	0	0	0	0	0	0	0	0	0	0	0	0	0	0	0	0	0	0	0	0	0	0
2021	0	SECW16	SEC	16	28	13867	#DIV/0!	#DIV/0!	0	0	0	0	0	0		#DIV/0!	0	0	0	0	0	0	0	0	0	0	0	0	0	0	0	0	0	0	0	0	0	0	0	0
2021	0	SECW17	SEC	17	-21	7530	1	0	2	0	2	39	53	-14		0	2	0	2	39	53	-14	0	0	0	0	0	0	0	0	0	0	0	0	0	0	0	0	0	0
2021	0	SECW18	SEC	18	2	13698	0.444444	0.555556	9	5	4	215	185	30		0.555556	9	5	4	215	185	30	0	0	0	0	0	0	7	4	3	175	162	13	0	0	0	0	0	0
2021	0	SECW19	SEC	19	19	9522	0.666667	0.333333	3	1	2	71	93	-22		0	1	0	1	20	42	-22	2	1	1	51	51	0	3	1	2	71	93	-22	0	0	0	0	0	0
2021	0	SECW20	SEC	20	64	15115	#DIV/0!	#DIV/0!	0	0	0	0	0	0		#DIV/0!	0	0	0	0	0	0	0	0	0	0	0	0	0	0	0	0	0	0	0	0	0	0	0	0
2022	0	ACCW1	ACC	1	38	10917	0.294118	0.705882	17	12	5	564	358	206		0.6875	16	11	5	523	348	175	1	1	0	41	10	31	8	4	4	182	186	-4	5	5	0	251	71	180
2022	0	ACCW2	ACC	2	36	11332	0.285714	0.714286	14	10	4	422	264	158		0.714286	14	10	4	422	264	158	0	0	0	0	0	0	6	3	3	143	143	0	3	3	0	125	32	93
2022	0	ACCW3	ACC	3	56	10373	0.214286	0.785714	14	11	3	407	312	95		0.769231	13	10	3	372	281	91	1	1	0	35	31	4	7	4	3	158	185	-27	3	3	0	114	44	70
2022	0	ACCW4	ACC	4	47	9227	0.533333	0.466667	15	7	8	478	450	28		0.5	10	5	5	286	273	13	5	2	3	192	177	15	10	4	6	310	341	-31	1	1	0	45	24	21
2022	0	ACCW5	ACC	5	38	7839	0.461538	0.538462	13	7	6	381	322	59		0.5	6	3	3	183	155	28	7	4	3	198	167	31	12	6	6	322	322	0	1	1	0	59	0	59
2022	0	ACCW6	ACC	6	28	7979	0.428571	0.571429	14	8	6	362	319	43		0.625	8	5	3	231	199	32	6	3	3	131	120	11	12	6	6	289	289	0	0	0	0	0	0	0
2022	0	ACCW7	ACC	7	26	6444	0.533333	0.466667	15	7	8	478	450	28		0.5	10	5	5	286	273	13	5	2	3	192	177	15	10	4	6	310	341	-31	1	1	0	45	24	21
2022	0	ACCW8	ACC	8	20	6426	0.454545	0.545455	11	6	5	275	252	23		0.285714	7	2	5	144	186	-42	4	4	0	131	66	65	10	5	5	231	231	0	0	0	0	0	0	0
2022	0	ACCW9	ACC	9	33	7668	0.538462	0.461538	13	6	7	329	339	-10		0.375	8	3	5	191	216	-25	5	3	2	138	123	15	12	6	6	326	326	0	0	0	0	0	0	0
2022	0	ACCW10	ACC	10	44	6728	0.466667	0.533333	15	8	7	393	369	24		0.5	8	4	4	186	190	-4	7	4	3	207	179	28	14	7	7	359	359	0	0	0	0	0	0	0
2022	0	ACCW11	ACC	11	12	6760	0.466667	0.533333	15	8	7	358	355	3		0.444444	9	4	5	175	238	-63	6	4	2	183	117	66	14	7	7	323	323	0	0	0	0	0	0	0
2022	0	ACCW12	ACC	12	-53	20767	0.428571	0.571429	14	8	6	373	340	33		0.666667	9	6	3	235	221	14	5	2	3	138	119	19	12	6	6	301	301	0	0	0	0	0	0	0
2022	0	ACCW13	ACC	13	-59	10455	0.615385	0.384615	13	5	8	364	405	-41		0.333333	9	3	6	242	283	-41	4	2	2	122	122	0	13	5	8	364	405	-41	0	0	0	0	0	0
2022	0	ACCW14	ACC	14	41	7142	0.5	0.5	2	1	1	49	49	0		#DIV/0!	0	0	0	0	0	0	2	1	1	49	49	0	2	1	1	49	49	0	0	0	0	0	0	0
2022	0	ACCW15	ACC	15	43	9789	#DIV/0!	#DIV/0!	0	0	0	0	0	0		#DIV/0!	0	0	0	0	0	0	0	0	0	0	0	0	0	0	0	0	0	0	0	0	0	0	0	0
2022	0	ACCW16	ACC	16	75	6364	0	1	1	1	0	24	7	17		1	1	1	0	24	7	17	0	0	0	0	0	0	0	0	0	0	0	0	0	0	0	0	0	0
2022	0	ACCW17	ACC	17	73	6646	0	1	1	1	0	27	17	10		1	1	1	0	27	17	10	0	0	0	0	0	0	1	1	0	27	17	10	0	0	0	0	0	0
2022	0	ACCW18	ACC	18	25	5833	0.5	0.5	8	4	4	220	221	-1		0.5	8	4	4	220	221	-1	0	0	0	0	0	0	7	3	4	190	208	-18	0	0	0	0	0	0
2022	0	ACCW19	ACC	19	74	5576	#DIV/0!	#DIV/0!	0	0	0	0	0	0		#DIV/0!	0	0	0	0	0	0	0	0	0	0	0	0	0	0	0	0	0	0	0	0	0	0	0	0
2022	0	ACCW20	ACC	20	57	3769	#DIV/0!	#DIV/0!	0	0	0	0	0	0		#DIV/0!	0	0	0	0	0	0	0	0	0	0	0	0	0	0	0	0	0	0	0	0	0	0	0	0
2022	0	Big10W1	Big10	1	53	24615	0.1875	0.8125	16	13	3	487	255	232		1	10	10	0	319	87	232	6	3	3	168	168	0	7	4	3	190	189	1	3	3	0	83	20	63
2022	0	Big10W2	Big10	2	43	17495	0.285714	0.714286	14	10	4	584	198	386		0.714286	14	10	4	584	198	386	0	0	0	0	0	0	4	1	3	68	61	7	4	4	0	219	39	180
2022	0	Big10W3	Big10	3	21	19700	0.307692	0.692308	13	9	4	497	269	228		0.692308	13	9	4	497	269	228	0	0	0	0	0	0	5	2	3	161	139	22	1	0	1	24	31	-7
2022	0	Big10W4	Big10	4	59	15875	0.461538	0.538462	13	7	6	342	314	28		0.6	5	3	2	130	102	28	8	4	4	212	212	0	8	4	4	212	212	0	1	1	0	31	0	31
2022	0	Big10W5	Big10	5	10	14864	0.5	0.5	14	7	7	294	294	0		#DIV/0!	0	0	0	0	0	0	14	7	7	294	294	0	14	7	7	294	294	0	0	0	0	0	0	0
2022	0	Big10W6	Big10	6	29	14275	0.5	0.5	12	6	6	261	261	0		#DIV/0!	0	0	0	0	0	0	12	6	6	261	261	0	12	6	6	261	261	0	0	0	0	0	0	0
2022	0	Big10W7	Big10	7	52	12130	0.461538	0.538462	13	7	6	342	314	28		0.6	5	3	2	130	102	28	8	4	4	212	212	0	8	4	4	212	212	0	1	1	0	31	0	31
2022	0	Big10W8	Big10	8	42	12555	0.5	0.5	10	5	5	281	281	0		#DIV/0!	0	0	0	0	0	0	10	5	5	281	281	0	10	5	5	281	281	0	0	0	0	0	0	0
2022	0	Big10W9	Big10	9	48	13171	0.5	0.5	10	5	5	223	223	0		#DIV/0!	0	0	0	0	0	0	10	5	5	223	223	0	10	5	5	223	223	0	0	0	0	0	0	0
2022	0	Big10W10	Big10	10	18	14792	0.5	0.5	14	7	7	287	287	0		#DIV/0!	0	0	0	0	0	0	14	7	7	287	287	0	14	7	7	287	287	0	0	0	0	0	0	0
2022	0	Big10W11	Big10	11	55	11385	0.5	0.5	14	7	7	308	308	0		#DIV/0!	0	0	0	0	0	0	14	7	7	308	308	0	14	7	7	308	308	0	0	0	0	0	0	0
2022	0	Big10W12	Big10	12	30	14074	0.5	0.5	14	7	7	322	322	0		#DIV/0!	0	0	0	0	0	0	14	7	7	322	322	0	14	7	7	322	322	0	0	0	0	0	0	0
2022	0	Big10W13	Big10	13	29	23354	0.5	0.5	14	7	7	326	326	0		#DIV/0!	0	0	0	0	0	0	14	7	7	326	326	0	14	7	7	326	326	0	0	0	0	0	0	0
2022	0	Big10W14	Big10	14	32	22307	0.5	0.5	2	1	1	65	65	0		#DIV/0!	0	0	0	0	0	0	2	1	1	65	65	0	2	1	1	65	65	0	0	0	0	0	0	0
2022	0	Big10W15	Big10	15	10	14642	#DIV/0!	#DIV/0!	0	0	0	0	0	0		#DIV/0!	0	0	0	0	0	0	0	0	0	0	0	0	0	0	0	0	0	0	0	0	0	0	0	0
2022	0	Big10W16	Big10	16	20	12466	#DIV/0!	#DIV/0!	0	0	0	0	0	0		#DIV/0!	0	0	0	0	0	0	0	0	0	0	0	0	0	0	0	0	0	0	0	0	0	0	0	0
2022	0	Big10W17	Big10	17	58	9463	#DIV/0!	#DIV/0!	0	0	0	0	0	0		#DIV/0!	0	0	0	0	0	0	0	0	0	0	0	0	0	0	0	0	0	0	0	0	0	0	0	0
2022	0	Big10W18	Big10	18	44	14565	0.444444	0.555556	9	5	4	227	245	-18		0.555556	9	5	4	227	245	-18	0	0	0	0	0	0	9	5	4	227	245	-18	0	0	0	0	0	0
2022	0	Big10W19	Big10	19	26	10979	#DIV/0!	#DIV/0!	0	0	0	0	0	0		#DIV/0!	0	0	0	0	0	0	0	0	0	0	0	0	0	0	0	0	0	0	0	0	0	0	0	0
2022	0	Big10W20	Big10	20	53	6653	#DIV/0!	#DIV/0!	0	0	0	0	0	0		#DIV/0!	0	0	0	0	0	0	0	0	0	0	0	0	0	0	0	0	0	0	0	0	0	0	0	0
2022	0	Big12W1	Big12	1	53	13548	0.1	0.9	10	9	1	488	158	330		0.9	10	9	1	488	158	330	0	0	0	0	0	0	2	1	1	69	51	18	5	5	0	264	40	224
2022	0	Big12W2	Big12	2	43	12720	0.3	0.7	10	7	3	345	229	116		0.75	8	6	2	248	132	116	2	1	1	97	97	0	6	4	2	200	153	47	1	1	0	59	17	42
2022	0	Big12W3	Big12	3	56	13652	0.222222	0.777778	9	7	2	375	139	236		0.777778	9	7	2	375	139	236	0	0	0	0	0	0	2	1	1	63	41	22	2	2	0	128	14	114
2022	0	Big12W4	Big12	4	53	12713	0.333333	0.666667	9	6	3	311	272	39		1	3	3	0	110	71	39	6	3	3	201	201	0	8	5	3	269	238	31	0	0	0	0	0	0
2022	0	Big12W5	Big12	5	23	10378	0.5	0.5	10	5	5	288	288	0		#DIV/0!	0	0	0	0	0	0	10	5	5	288	288	0	10	5	5	288	288	0	0	0	0	0	0	0
2022	0	Big12W6	Big12	6	45	10360	0.5	0.5	8	4	4	209	209	0		#DIV/0!	0	0	0	0	0	0	8	4	4	209	209	0	8	4	4	209	209	0	0	0	0	0	0	0
2022	0	Big12W7	Big12	7	44	10125	0.333333	0.666667	9	6	3	311	272	39		1	3	3	0	110	71	39	6	3	3	201	201	0	8	5	3	269	238	31	0	0	0	0	0	0
2022	0	Big12W8	Big12	8	14	7717	0.5	0.5	8	4	4	257	257	0		#DIV/0!	0	0	0	0	0	0	8	4	4	257	257	0	8	4	4	257	257	0	0	0	0	0	0	0
2022	0	Big12W9	Big12	9	6	8713	0.5	0.5	8	4	4	222	222	0		#DIV/0!	0	0	0	0	0	0	8	4	4	222	222	0	8	4	4	222	222	0	0	0	0	0	0	0
2022	0	Big12W10	Big12	10	73	8758	0.5	0.5	10	5	5	290	290	0		#DIV/0!	0	0	0	0	0	0	10	5	5	290	290	0	10	5	5	290	290	0	0	0	0	0	0	0
2022	0	Big12W11	Big12	11	39	8267	0.5	0.5	10	5	5	209	209	0		#DIV/0!	0	0	0	0	0	0	10	5	5	209	209	0	10	5	5	209	209	0	0	0	0	0	0	0
2022	0	Big12W12	Big12	12	24	8729	0.5	0.5	10	5	5	270	270	0		#DIV/0!	0	0	0	0	0	0	10	5	5	270	270	0	10	5	5	270	270	0	0	0	0	0	0	0
2022	0	Big12W13	Big12	13	43	7824	0.5	0.5	10	5	5	357	357	0		#DIV/0!	0	0	0	0	0	0	10	5	5	357	357	0	10	5	5	357	357	0	0	0	0	0	0	0
2022	0	Big12W14	Big12	14	62	9311	0.5	0.5	2	1	1	59	59	0		#DIV/0!	0	0	0	0	0	0	2	1	1	59	59	0	2	1	1	59	59	0	0	0	0	0	0	0
2022	0	Big12W15	Big12	15	53	7611	#DIV/0!	#DIV/0!	0	0	0	0	0	0		#DIV/0!	0	0	0	0	0	0	0	0	0	0	0	0	0	0	0	0	0	0	0	0	0	0	0	0
2022	0	Big12W16	Big12	16	19	8012	#DIV/0!	#DIV/0!	0	0	0	0	0	0		#DIV/0!	0	0	0	0	0	0	0	0	0	0	0	0	0	0	0	0	0	0	0	0	0	0	0	0
2022	0	Big12W17	Big12	17	73	6811	1	0	1	0	1	15	30	-15		0	1	0	1	15	30	-15	0	0	0	0	0	0	0	0	0	0	0	0	0	0	0	0	0	0
2022	0	Big12W18	Big12	18	22	9900	0.714286	0.285714	7	2	5	235	256	-21		0.285714	7	2	5	235	256	-21	0	0	0	0	0	0	7	2	5	235	256	-21	0	0	0	0	0	0
2022	0	Big12W19	Big12	19	-1	5396	1	0	1	0	1	7	65	-58		0	1	0	1	7	65	-58	0	0	0	0	0	0	1	0	1	7	65	-58	0	0	0	0	0	0
2022	0	Big12W20	Big12	20	56	6548	#DIV/0!	#DIV/0!	0	0	0	0	0	0		#DIV/0!	0	0	0	0	0	0	0	0	0	0	0	0	0	0	0	0	0	0	0	0	0	0	0	0
2022	0	Pac12W1	Pac12	1	55	9804	0.25	0.75	12	9	3	409	247	162		0.75	12	9	3	409	247	162	0	0	0	0	0	0	3	0	3	42	116	-74	4	4	0	139	43	96
2022	0	Pac12W2	Pac12	2	64	6856	0.333333	0.666667	12	8	4	425	277	148		0.7	10	7	3	356	208	148	2	1	1	69	69	0	5	2	3	120	156	-36	4	4	0	240	34	206
2022	0	Pac12W3	Pac12	3	60	6196	0.272727	0.727273	11	8	3	374	269	105		0.727273	11	8	3	374	269	105	0	0	0	0	0	0	2	1	1	46	77	-31	2	2	0	99	56	43
2022	0	Pac12W4	Pac12	4	31	7956	0.5	0.5	12	6	6	367	367	0		#DIV/0!	0	0	0	0	0	0	12	6	6	367	367	0	12	6	6	367	367	0	0	0	0	0	0	0
2022	0	Pac12W5	Pac12	5	11	7215	0.5	0.5	12	6	6	369	369	0		#DIV/0!	0	0	0	0	0	0	12	6	6	369	369	0	12	6	6	369	369	0	0	0	0	0	0	0
2022	0	Pac12W6	Pac12	6	27	6576	0.5	0.5	10	5	5	327	327	0		#DIV/0!	0	0	0	0	0	0	10	5	5	327	327	0	10	5	5	327	327	0	0	0	0	0	0	0
2022	0	Pac12W7	Pac12	7	67	5850	0.5	0.5	12	6	6	367	367	0		#DIV/0!	0	0	0	0	0	0	12	6	6	367	367	0	12	6	6	367	367	0	0	0	0	0	0	0
2022	0	Pac12W8	Pac12	8	-33	7881	0.5	0.5	8	4	4	204	204	0		#DIV/0!	0	0	0	0	0	0	8	4	4	204	204	0	8	4	4	204	204	0	0	0	0	0	0	0
2022	0	Pac12W9	Pac12	9	47	5323	0.5	0.5	10	5	5	313	313	0		#DIV/0!	0	0	0	0	0	0	10	5	5	313	313	0	10	5	5	313	313	0	0	0	0	0	0	0
2022	0	Pac12W10	Pac12	10	84	5558	0.5	0.5	12	6	6	397	397	0		#DIV/0!	0	0	0	0	0	0	12	6	6	397	397	0	12	6	6	397	397	0	0	0	0	0	0	0
2022	0	Pac12W11	Pac12	11	73	5788	0.5	0.5	12	6	6	348	348	0		#DIV/0!	0	0	0	0	0	0	12	6	6	348	348	0	12	6	6	348	348	0	0	0	0	0	0	0
2022	0	Pac12W12	Pac12	12	40	6819	0.5	0.5	12	6	6	327	327	0		#DIV/0!	0	0	0	0	0	0	12	6	6	327	327	0	12	6	6	327	327	0	0	0	0	0	0	0
2022	0	Pac12W13	Pac12	13	-13	7962	0.5	0.5	12	6	6	440	438	2		0.5	2	1	1	64	62	2	10	5	5	376	376	0	10	5	5	376	376	0	0	0	0	0	0	0
2022	0	Pac12W14	Pac12	14	40	14481	0.5	0.5	2	1	1	71	71	0		#DIV/0!	0	0	0	0	0	0	2	1	1	71	71	0	2	1	1	71	71	0	0	0	0	0	0	0
2022	0	Pac12W15	Pac12	15	74	11175	#DIV/0!	#DIV/0!	0	0	0	0	0	0		#DIV/0!	0	0	0	0	0	0	0	0	0	0	0	0	0	0	0	0	0	0	0	0	0	0	0	0
2022	0	Pac12W16	Pac12	16	62	5497	0.5	0.5	2	1	1	36	32	4		0.5	2	1	1	36	32	4	0	0	0	0	0	0	1	1	0	30	3	27	0	0	0	0	0	0
2022	0	Pac12W17	Pac12	17	75	7202	#DIV/0!	#DIV/0!	0	0	0	0	0	0		#DIV/0!	0	0	0	0	0	0	0	0	0	0	0	0	0	0	0	0	0	0	0	0	0	0	0	0
2022	0	Pac12W18	Pac12	18	54	4662	0.6	0.4	5	2	3	156	165	-9		0.4	5	2	3	156	165	-9	0	0	0	0	0	0	4	2	2	111	119	-8	0	0	0	0	0	0
2022	0	Pac12W19	Pac12	19	77	4623	#DIV/0!	#DIV/0!	0	0	0	0	0	0		#DIV/0!	0	0	0	0	0	0	0	0	0	0	0	0	0	0	0	0	0	0	0	0	0	0	0	0
2022	0	Pac12W20	Pac12	20	38	3507	#DIV/0!	#DIV/0!	0	0	0	0	0	0		#DIV/0!	0	0	0	0	0	0	0	0	0	0	0	0	0	0	0	0	0	0	0	0	0	0	0	0
2022	0	SECW1	SEC	1	67	20719	0.0666667	0.933333	15	14	1	625	228	397		0.933333	15	14	1	625	228	397	0	0	0	0	0	0	3	2	1	101	53	48	3	3	0	115	47	68
2022	0	SECW2	SEC	2	18	20043	0.357143	0.642857	14	9	5	441	317	124		0.7	10	7	3	325	201	124	4	2	2	116	116	0	9	5	4	246	264	-18	3	3	0	157	20	137
2022	0	SECW3	SEC	3	50	17979	0.214286	0.785714	14	11	3	471	265	206		0.9	10	9	1	369	163	206	4	2	2	102	102	0	7	4	3	173	152	21	3	3	0	103	44	59
2022	0	SECW4	SEC	4	17	18227	0.285714	0.714286	14	10	4	448	310	138		1	6	6	0	244	106	138	8	4	4	204	204	0	8	4	4	204	204	0	0	0	0	0	0	0
2022	0	SECW5	SEC	5	40	15167	0.416667	0.583333	12	7	5	370	295	75		1	2	2	0	102	27	75	10	5	5	268	268	0	10	5	5	268	268	0	2	2	0	102	27	75
2022	0	SECW6	SEC	6	25	17599	0.5	0.5	14	7	7	365	365	0		#DIV/0!	0	0	0	0	0	0	14	7	7	365	365	0	14	7	7	365	365	0	0	0	0	0	0	0
2022	0	SECW7	SEC	7	25	15604	0.285714	0.714286	14	10	4	448	310	138		1	6	6	0	244	106	138	8	4	4	204	204	0	8	4	4	204	204	0	0	0	0	0	0	0
2022	0	SECW8	SEC	8	-19	17107	0.444444	0.555556	9	5	4	251	210	41		1	1	1	0	65	24	41	8	4	4	186	186	0	8	4	4	186	186	0	1	1	0	65	24	41
2022	0	SECW9	SEC	9	-30	15641	0.5	0.5	10	5	5	272	272	0		#DIV/0!	0	0	0	0	0	0	10	5	5	272	272	0	10	5	5	272	272	0	0	0	0	0	0	0
2022	0	SECW10	SEC	10	30	19481	0.538462	0.461538	13	6	7	362	364	-2		0	1	0	1	19	21	-2	12	6	6	343	343	0	12	6	6	343	343	0	0	0	0	0	0	0
2022	0	SECW11	SEC	11	14	16984	0.5	0.5	14	7	7	343	343	0		#DIV/0!	0	0	0	0	0	0	14	7	7	343	343	0	14	7	7	343	343	0	0	0	0	0	0	0
2022	0	SECW12	SEC	12	40	12127	0.285714	0.714286	14	10	4	484	298	186		1	6	6	0	237	51	186	8	4	4	247	247	0	8	4	4	247	247	0	2	2	0	90	7	83
2022	0	SECW13	SEC	13	44	14702	0.428571	0.571429	14	8	6	427	397	30		0.75	4	3	1	132	102	30	10	5	5	295	295	0	14	8	6	427	397	30	0	0	0	0	0	0
2022	0	SECW14	SEC	14	44	16036	0.5	0.5	2	1	1	80	80	0		#DIV/0!	0	0	0	0	0	0	2	1	1	80	80	0	2	1	1	80	80	0	0	0	0	0	0	0
2022	0	SECW15	SEC	15	63	13616	#DIV/0!	#DIV/0!	0	0	0	0	0	0		#DIV/0!	0	0	0	0	0	0	0	0	0	0	0	0	0	0	0	0	0	0	0	0	0	0	0	0
2022	0	SECW16	SEC	16	-62	23179	1	0	1	0	1	3	30	-27		0	1	0	1	3	30	-27	0	0	0	0	0	0	1	0	1	3	30	-27	0	0	0	0	0	0
2022	0	SECW17	SEC	17	69	13335	1	0	1	0	1	17	27	-10		0	1	0	1	17	27	-10	0	0	0	0	0	0	1	0	1	17	27	-10	0	0	0	0	0	0
2022	0	SECW18	SEC	18	28	9966	0.333333	0.666667	9	6	3	318	253	65		0.666667	9	6	3	318	253	65	0	0	0	0	0	0	8	6	2	280	208	72	0	0	0	0	0	0
2022	0	SECW19	SEC	19	71	10770	0	1	1	1	0	65	7	58		1	1	1	0	65	7	58	0	0	0	0	0	0	1	1	0	65	7	58	0	0	0	0	0	0
2022	0	SECW20	SEC	20	65	11541	#DIV/0!	#DIV/0!	0	0	0	0	0	0		#DIV/0!	0	0	0	0	0	0	0	0	0	0	0	0	0	0	0	0	0	0	0	0	0	0	0	0
2023	0	ACCW1	ACC	1	35	13788	0.25	0.75	16	12	4	564	289	275		0.846154	13	11	2	495	215	280	3	1	2	69	74	-5	7	4	3	197	198	-1	4	4	0	203	27	176
2023	0	ACCW2	ACC	2	39	22540	0.266667	0.733333	15	11	4	623	328	295		0.785714	14	11	3	599	283	316	1	0	1	24	45	-21	6	3	3	191	173	18	5	5	0	243	65	178
2023	0	ACCW3	ACC	3	58	11423	0.333333	0.666667	15	10	5	453	332	121		0.642857	14	9	5	422	303	119	1	1	0	31	29	2	10	5	5	244	263	-19	2	2	0	93	14	79
2023	0	ACCW4	ACC	4	62	13185	0.466667	0.533333	15	8	7	437	366	71		0.555556	9	5	4	280	212	68	6	3	3	157	154	3	11	5	6	309	312	-3	0	0	0	0	0	0
2023	0	ACCW5	ACC	5	57	11718	0.545455	0.454545	11	5	6	240	251	-11		0.571429	7	4	3	161	176	-15	4	1	3	79	75	4	10	5	5	213	213	0	0	0	0	0	0	0
2023	0	ACCW6	ACC	6	37	10067	0.384615	0.615385	13	8	5	330	306	24		0.555556	9	5	4	222	253	-31	4	3	1	108	53	55	10	5	5	228	228	0	1	1	0	27	13	14
2023	0	ACCW7	ACC	7	8	9443	0.466667	0.533333	15	8	7	437	366	71		0.555556	9	5	4	280	212	68	6	3	3	157	154	3	11	5	6	309	312	-3	0	0	0	0	0	0
2023	0	ACCW8	ACC	8	57	9773	0.5	0.5	10	5	5	263	263	0		0.5	4	2	2	106	102	4	6	3	3	157	161	-4	10	5	5	263	263	0	0	0	0	0	0	0
2023	0	ACCW9	ACC	9	-12	10240	0.466667	0.533333	15	8	7	398	391	7		0.75	8	6	2	232	195	37	7	2	5	166	196	-30	14	7	7	377	377	0	0	0	0	0	0	0
2023	0	ACCW10	ACC	10	33	10753	0.466667	0.533333	15	8	7	341	289	52		0.444444	9	4	5	204	163	41	6	4	2	137	126	11	14	7	7	282	282	0	1	1	0	59	7	52
2023	0	ACCW11	ACC	11	16	9649	0.5	0.5	14	7	7	400	400	0		0.428571	7	3	4	183	204	-21	7	4	3	217	196	21	14	7	7	400	400	0	0	0	0	0	0	0
2023	0	ACCW12	ACC	12	43	9822	0.466667	0.533333	15	8	7	443	398	45		0.555556	9	5	4	293	217	76	6	3	3	150	181	-31	14	7	7	385	385	0	1	1	0	58	13	45
2023	0	ACCW13	ACC	13	59	14174	0.466667	0.533333	15	8	7	461	425	36		0.6	10	6	4	324	257	67	5	2	3	137	168	-31	15	8	7	461	425	36	0	0	0	0	0	0
2023	0	ACCW14	ACC	14	61	16619	0.5	0.5	2	1	1	22	22	0		0	1	0	1	6	16	-10	1	1	0	16	6	10	2	1	1	22	22	0	0	0	0	0	0	0
2023	0	ACCW15	ACC	15	49	14098	#DIV/0!	#DIV/0!	0	0	0	0	0	0		#DIV/0!	0	0	0	0	0	0	0	0	0	0	0	0	0	0	0	0	0	0	0	0	0	0	0	0
2023	0	ACCW16	ACC	16	54	10806	#DIV/0!	#DIV/0!	0	0	0	0	0	0		#DIV/0!	0	0	0	0	0	0	0	0	0	0	0	0	0	0	0	0	0	0	0	0	0	0	0	0
2023	0	ACCW17	ACC	17	19	14253	0.333333	0.666667	3	2	1	47	72	-25		0.666667	3	2	1	47	72	-25	0	0	0	0	0	0	1	1	0	30	17	13	0	0	0	0	0	0
2023	0	ACCW18	ACC	18	56	12292	0.555556	0.444444	9	4	5	226	271	-45		0.444444	9	4	5	226	271	-45	0	0	0	0	0	0	6	2	4	134	195	-61	0	0	0	0	0	0
2023	0	ACCW19	ACC	19	45	8056	#DIV/0!	#DIV/0!	0	0	0	0	0	0		#DIV/0!	0	0	0	0	0	0	0	0	0	0	0	0	0	0	0	0	0	0	0	0	0	0	0	0
2023	0	ACCW20	ACC	20	60	8695	#DIV/0!	#DIV/0!	0	0	0	0	0	0		#DIV/0!	0	0	0	0	0	0	0	0	0	0	0	0	0	0	0	0	0	0	0	0	0	0	0	0
2023	0	Big10W1	Big10	1	40	27897	0.285714	0.714286	14	10	4	344	209	135		0.875	8	7	1	264	129	135	6	3	3	80	80	0	7	4	3	118	95	23	1	1	0	38	6	32
2023	0	Big10W2	Big10	2	33	26867	0.214286	0.785714	14	11	3	459	213	246		0.785714	14	11	3	459	213	246	0	0	0	0	0	0	5	2	3	103	131	-28	4	4	0	184	35	149
2023	0	Big10W3	Big10	3	48	29719	0.428571	0.571429	14	8	6	393	290	103		0.583333	12	7	5	350	247	103	2	1	1	43	43	0	9	3	6	188	239	-51	0	0	0	0	0	0
2023	0	Big10W4	Big10	4	38	17221	0.357143	0.642857	14	9	5	332	307	25		1	4	4	0	97	72	25	10	5	5	235	235	0	10	5	5	235	235	0	0	0	0	0	0	0
2023	0	Big10W5	Big10	5	36	16319	0.416667	0.583333	12	7	5	359	299	60		1	2	2	0	87	27	60	10	5	5	272	272	0	10	5	5	272	272	0	1	1	0	52	3	49
2023	0	Big10W6	Big10	6	35	17521	0.454545	0.545455	11	6	5	237	234	3		1	1	1	0	23	20	3	10	5	5	214	214	0	10	5	5	214	214	0	1	1	0	23	20	3
2023	0	Big10W7	Big10	7	21	15785	0.357143	0.642857	14	9	5	332	307	25		1	4	4	0	97	72	25	10	5	5	235	235	0	10	5	5	235	235	0	0	0	0	0	0	0
2023	0	Big10W8	Big10	8	13	27459	0.5	0.5	12	6	6	220	220	0		#DIV/0!	0	0	0	0	0	0	12	6	6	220	220	0	12	6	6	220	220	0	0	0	0	0	0	0
2023	0	Big10W9	Big10	9	-16	26321	0.5	0.5	10	5	5	235	235	0		#DIV/0!	0	0	0	0	0	0	10	5	5	235	235	0	10	5	5	235	235	0	0	0	0	0	0	0
2023	0	Big10W10	Big10	10	2	24849	0.5	0.5	14	7	7	312	312	0		#DIV/0!	0	0	0	0	0	0	14	7	7	312	312	0	14	7	7	312	312	0	0	0	0	0	0	0
2023	0	Big10W11	Big10	11	5	33758	0.5	0.5	14	7	7	331	331	0		#DIV/0!	0	0	0	0	0	0	14	7	7	331	331	0	14	7	7	331	331	0	0	0	0	0	0	0
2023	0	Big10W12	Big10	12	13	25204	0.5	0.5	14	7	7	280	280	0		#DIV/0!	0	0	0	0	0	0	14	7	7	280	280	0	14	7	7	280	280	0	0	0	0	0	0	0
2023	0	Big10W13	Big10	13	39	29555	0.5	0.5	14	7	7	381	381	0		#DIV/0!	0	0	0	0	0	0	14	7	7	381	381	0	14	7	7	381	381	0	0	0	0	0	0	0
2023	0	Big10W14	Big10	14	56	20614	0.5	0.5	2	1	1	26	26	0		#DIV/0!	0	0	0	0	0	0	2	1	1	26	26	0	2	1	1	26	26	0	0	0	0	0	0	0
2023	0	Big10W15	Big10	15	36	18662	#DIV/0!	#DIV/0!	0	0	0	0	0	0		#DIV/0!	0	0	0	0	0	0	0	0	0	0	0	0	0	0	0	0	0	0	0	0	0	0	0	0
2023	0	Big10W16	Big10	16	18	12807	#DIV/0!	#DIV/0!	0	0	0	0	0	0		#DIV/0!	0	0	0	0	0	0	0	0	0	0	0	0	0	0	0	0	0	0	0	0	0	0	0	0
2023	0	Big10W17	Big10	17	50	16420	0	1	1	1	0	14	7	7		1	1	1	0	14	7	7	0	0	0	0	0	0	1	1	0	14	7	7	0	0	0	0	0	0
2023	0	Big10W18	Big10	18	35	18886	0.4	0.6	5	3	2	120	113	7		0.6	5	3	2	120	113	7	0	0	0	0	0	0	4	2	2	90	89	1	0	0	0	0	0	0
2023	0	Big10W19	Big10	19	49	32372	0.666667	0.333333	3	1	2	58	90	-32		0.333333	3	1	2	58	90	-32	0	0	0	0	0	0	3	1	2	58	90	-32	0	0	0	0	0	0
2023	0	Big10W20	Big10	20	82	46255	0	1	1	1	0	34	13	21		1	1	1	0	34	13	21	0	0	0	0	0	0	1	1	0	34	13	21	0	0	0	0	0	0
2023	0	Big12W1	Big12	1	78	18390	0.285714	0.714286	14	10	4	534	242	292		0.714286	14	10	4	534	242	292	0	0	0	0	0	0	2	0	2	57	83	-26	5	5	0	216	52	164
2023	0	Big12W2	Big12	2	36	39579	0.285714	0.714286	14	10	4	445	283	162		0.714286	14	10	4	445	283	162	0	0	0	0	0	0	7	4	3	178	161	17	3	3	0	138	39	99
2023	0	Big12W3	Big12	3	44	36887	0.357143	0.642857	14	9	5	416	265	151		0.666667	12	8	4	367	216	151	2	1	1	49	49	0	5	3	2	131	116	15	3	3	0	119	24	95
2023	0	Big12W4	Big12	4	61	13402	0.428571	0.571429	14	8	6	376	328	48		1	2	2	0	72	24	48	12	6	6	304	304	0	12	6	6	304	304	0	0	0	0	0	0	0
2023	0	Big12W5	Big12	5	38	13287	0.5	0.5	12	6	6	379	379	0		#DIV/0!	0	0	0	0	0	0	12	6	6	379	379	0	12	6	6	379	379	0	0	0	0	0	0	0
2023	0	Big12W6	Big12	6	55	11895	0.5	0.5	10	5	5	281	281	0		#DIV/0!	0	0	0	0	0	0	10	5	5	281	281	0	10	5	5	281	281	0	0	0	0	0	0	0
2023	0	Big12W7	Big12	7	27	11951	0.428571	0.571429	14	8	6	376	328	48		1	2	2	0	72	24	48	12	6	6	304	304	0	12	6	6	304	304	0	0	0	0	0	0	0
2023	0	Big12W8	Big12	8	40	9182	0.5	0.5	12	6	6	343	343	0		#DIV/0!	0	0	0	0	0	0	12	6	6	343	343	0	12	6	6	343	343	0	0	0	0	0	0	0
2023	0	Big12W9	Big12	9	38	12962	0.5	0.5	12	6	6	328	328	0		#DIV/0!	0	0	0	0	0	0	12	6	6	328	328	0	12	6	6	328	328	0	0	0	0	0	0	0
2023	0	Big12W10	Big12	10	37	11794	0.5	0.5	14	7	7	373	373	0		#DIV/0!	0	0	0	0	0	0	14	7	7	373	373	0	14	7	7	373	373	0	0	0	0	0	0	0
2023	0	Big12W11	Big12	11	33	13921	0.5	0.5	14	7	7	391	391	0		#DIV/0!	0	0	0	0	0	0	14	7	7	391	391	0	14	7	7	391	391	0	0	0	0	0	0	0
2023	0	Big12W12	Big12	12	45	12941	0.5	0.5	14	7	7	397	397	0		#DIV/0!	0	0	0	0	0	0	14	7	7	397	397	0	14	7	7	397	397	0	0	0	0	0	0	0
2023	0	Big12W13	Big12	13	59	13959	0.5	0.5	14	7	7	499	499	0		#DIV/0!	0	0	0	0	0	0	14	7	7	499	499	0	14	7	7	499	499	0	0	0	0	0	0	0
2023	0	Big12W14	Big12	14	56	14162	0.5	0.5	2	1	1	70	70	0		#DIV/0!	0	0	0	0	0	0	2	1	1	70	70	0	2	1	1	70	70	0	0	0	0	0	0	0
2023	0	Big12W15	Big12	15	73	13246	#DIV/0!	#DIV/0!	0	0	0	0	0	0		#DIV/0!	0	0	0	0	0	0	0	0	0	0	0	0	0	0	0	0	0	0	0	0	0	0	0	0
2023	0	Big12W16	Big12	16	67	11617	0	1	1	1	0	34	14	20		1	1	1	0	34	14	20	0	0	0	0	0	0	1	1	0	34	14	20	0	0	0	0	0	0
2023	0	Big12W17	Big12	17	87	10885	1	0	1	0	1	17	30	-13		0	1	0	1	17	30	-13	0	0	0	0	0	0	1	0	1	17	30	-13	0	0	0	0	0	0
2023	0	Big12W18	Big12	18	69	9826	0.333333	0.666667	6	4	2	188	162	26		0.666667	6	4	2	188	162	26	0	0	0	0	0	0	4	3	1	113	90	23	0	0	0	0	0	0
2023	0	Big12W19	Big12	19	61	8801	1	0	1	0	1	31	37	-6		0	1	0	1	31	37	-6	0	0	0	0	0	0	1	0	1	31	37	-6	0	0	0	0	0	0
2023	0	Big12W20	Big12	20	69	7003	#DIV/0!	#DIV/0!	0	0	0	0	0	0		#DIV/0!	0	0	0	0	0	0	0	0	0	0	0	0	0	0	0	0	0	0	0	0	0	0	0	0
2023	0	Pac12W1	Pac12	1	75	21706	0	1	13	13	0	604	244	360		1	13	13	0	604	244	360	0	0	0	0	0	0	2	2	0	69	53	16	3	3	0	143	31	112
2023	0	Pac12W2	Pac12	2	53	21573	0.333333	0.666667	12	8	4	373	244	129		0.7	10	7	3	307	178	129	2	1	1	66	66	0	9	5	4	240	217	23	1	1	0	55	7	48
2023	0	Pac12W3	Pac12	3	53	15639	0.181818	0.818182	11	9	2	404	182	222		0.818182	11	9	2	404	182	222	0	0	0	0	0	0	1	1	0	41	7	34	5	4	1	208	82	126
2023	0	Pac12W4	Pac12	4	58	29948	0.5	0.5	12	6	6	344	344	0		#DIV/0!	0	0	0	0	0	0	12	6	6	344	344	0	12	6	6	344	344	0	0	0	0	0	0	0
2023	0	Pac12W5	Pac12	5	31	19183	0.5	0.5	10	5	5	265	265	0		#DIV/0!	0	0	0	0	0	0	10	5	5	265	265	0	10	5	5	265	265	0	0	0	0	0	0	0
2023	0	Pac12W6	Pac12	6	79	11538	0.5	0.5	8	4	4	269	269	0		#DIV/0!	0	0	0	0	0	0	8	4	4	269	269	0	8	4	4	269	269	0	0	0	0	0	0	0
2023	0	Pac12W7	Pac12	7	41	12190	0.5	0.5	12	6	6	344	344	0		#DIV/0!	0	0	0	0	0	0	12	6	6	344	344	0	12	6	6	344	344	0	0	0	0	0	0	0
2023	0	Pac12W8	Pac12	8	37	10280	0.5	0.5	8	4	4	199	199	0		#DIV/0!	0	0	0	0	0	0	8	4	4	199	199	0	8	4	4	199	199	0	0	0	0	0	0	0
2023	0	Pac12W9	Pac12	9	19	17821	0.5	0.5	12	6	6	375	375	0		#DIV/0!	0	0	0	0	0	0	12	6	6	375	375	0	12	6	6	375	375	0	0	0	0	0	0	0
2023	0	Pac12W10	Pac12	10	39	15816	0.5	0.5	12	6	6	333	333	0		#DIV/0!	0	0	0	0	0	0	12	6	6	333	333	0	12	6	6	333	333	0	0	0	0	0	0	0
2023	0	Pac12W11	Pac12	11	44	11014	0.5	0.5	12	6	6	375	375	0		#DIV/0!	0	0	0	0	0	0	12	6	6	375	375	0	12	6	6	375	375	0	0	0	0	0	0	0
2023	0	Pac12W12	Pac12	12	24	12523	0.5	0.5	12	6	6	334	334	0		#DIV/0!	0	0	0	0	0	0	12	6	6	334	334	0	12	6	6	334	334	0	0	0	0	0	0	0
2023	0	Pac12W13	Pac12	13	47	11379	0.545455	0.454545	11	5	6	268	301	-33		0	1	0	1	23	56	-33	10	5	5	245	245	0	10	5	5	245	245	0	0	0	0	0	0	0
2023	0	Pac12W14	Pac12	14	34	11835	0.5	0.5	2	1	1	65	65	0		#DIV/0!	0	0	0	0	0	0	2	1	1	65	65	0	2	1	1	65	65	0	0	0	0	0	0	0
2023	0	Pac12W15	Pac12	15	65	8910	#DIV/0!	#DIV/0!	0	0	0	0	0	0		#DIV/0!	0	0	0	0	0	0	0	0	0	0	0	0	0	0	0	0	0	0	0	0	0	0	0	0
2023	0	Pac12W16	Pac12	16	68	7516	0.5	0.5	2	1	1	49	56	-7		0.5	2	1	1	49	56	-7	0	0	0	0	0	0	1	0	1	14	34	-20	0	0	0	0	0	0
2023	0	Pac12W17	Pac12	17	53	10339	1	0	1	0	1	7	14	-7		0	1	0	1	7	14	-7	0	0	0	0	0	0	1	0	1	7	14	-7	0	0	0	0	0	0
2023	0	Pac12W18	Pac12	18	38	6926	0.333333	0.666667	3	2	1	88	92	-4		0.666667	3	2	1	88	92	-4	0	0	0	0	0	0	2	2	0	80	52	28	0	0	0	0	0	0
2023	0	Pac12W19	Pac12	19	49	8038	0	1	2	2	0	82	37	45		1	2	2	0	82	37	45	0	0	0	0	0	0	1	1	0	37	31	6	0	0	0	0	0	0
2023	0	Pac12W20	Pac12	20	53	10358	1	0	1	0	1	13	34	-21		0	1	0	1	13	34	-21	0	0	0	0	0	0	1	0	1	13	34	-21	0	0	0	0	0	0
2023	0	SECW1	SEC	1	57	26959	0.2	0.8	15	12	3	654	243	411		0.8	15	12	3	654	243	411	0	0	0	0	0	0	4	1	3	101	113	-12	6	6	0	307	57	250
2023	0	SECW2	SEC	2	25	20499	0.214286	0.785714	14	11	3	481	268	213		0.785714	14	11	3	481	268	213	0	0	0	0	0	0	5	2	3	122	152	-30	5	5	0	226	68	158
2023	0	SECW3	SEC	3	42	26191	0.357143	0.642857	14	9	5	428	288	140		0.75	8	6	2	290	150	140	6	3	3	138	138	0	9	5	4	247	226	21	1	1	0	45	13	32
2023	0	SECW4	SEC	4	47	19632	0.357143	0.642857	14	9	5	426	345	81		1	4	4	0	150	69	81	10	5	5	276	276	0	10	5	5	276	276	0	0	0	0	0	0	0
2023	0	SECW5	SEC	5	43	16230	0.5	0.5	14	7	7	431	431	0		#DIV/0!	0	0	0	0	0	0	14	7	7	431	431	0	14	7	7	431	431	0	0	0	0	0	0	0
2023	0	SECW6	SEC	6	29	18769	0.454545	0.545455	11	6	5	338	325	13		1	1	1	0	41	28	13	10	5	5	297	297	0	10	5	5	297	297	0	0	0	0	0	0	0
2023	0	SECW7	SEC	7	38	14991	0.357143	0.642857	14	9	5	426	345	81		1	4	4	0	150	69	81	10	5	5	276	276	0	10	5	5	276	276	0	0	0	0	0	0	0
2023	0	SECW8	SEC	8	44	14847	0.444444	0.555556	9	5	4	221	159	62		1	1	1	0	62	0	62	8	4	4	159	159	0	8	4	4	159	159	0	0	0	0	0	0	0
2023	0	SECW9	SEC	9	40	14658	0.5	0.5	10	5	5	250	250	0		#DIV/0!	0	0	0	0	0	0	10	5	5	250	250	0	10	5	5	250	250	0	0	0	0	0	0	0
2023	0	SECW10	SEC	10	43	15171	0.428571	0.571429	14	8	6	439	373	66		1	2	2	0	97	31	66	12	6	6	342	342	0	12	6	6	342	342	0	0	0	0	0	0	0
2023	0	SECW11	SEC	11	43	17313	0.5	0.5	14	7	7	441	441	0		#DIV/0!	0	0	0	0	0	0	14	7	7	441	441	0	14	7	7	441	441	0	0	0	0	0	0	0
2023	0	SECW12	SEC	12	19	17948	0.285714	0.714286	14	10	4	475	268	207		0.875	8	7	1	332	125	207	6	3	3	143	143	0	7	4	3	185	160	25	2	2	0	104	20	84
2023	0	SECW13	SEC	13	31	25287	0.571429	0.428571	14	6	8	369	420	-51		0.4	5	2	3	136	163	-27	9	4	5	233	257	-24	14	6	8	369	420	-51	0	0	0	0	0	0
2023	0	SECW14	SEC	14	57	36970	0.5	0.5	2	1	1	51	51	0		#DIV/0!	0	0	0	0	0	0	2	1	1	51	51	0	2	1	1	51	51	0	0	0	0	0	0	0
2023	0	SECW15	SEC	15	55	18923	#DIV/0!	#DIV/0!	0	0	0	0	0	0		#DIV/0!	0	0	0	0	0	0	0	0	0	0	0	0	0	0	0	0	0	0	0	0	0	0	0	0
2023	0	SECW16	SEC	16	71	16387	#DIV/0!	#DIV/0!	0	0	0	0	0	0		#DIV/0!	0	0	0	0	0	0	0	0	0	0	0	0	0	0	0	0	0	0	0	0	0	0	0	0
2023	0	SECW17	SEC	17	47	21195	#DIV/0!	#DIV/0!	0	0	0	0	0	0		#DIV/0!	0	0	0	0	0	0	0	0	0	0	0	0	0	0	0	0	0	0	0	0	0	0	0	0
2023	0	SECW18	SEC	18	39	17664	0.5	0.5	6	3	3	186	131	55		0.5	6	3	3	186	131	55	0	0	0	0	0	0	6	3	3	186	131	55	0	0	0	0	0	0
2023	0	SECW19	SEC	19	57	20306	0.5	0.5	2	1	1	55	58	-3		0.5	2	1	1	55	58	-3	0	0	0	0	0	0	2	1	1	55	58	-3	0	0	0	0	0	0
2023	0	SECW20	SEC	20	41	36562	#DIV/0!	#DIV/0!	0	0	0	0	0	0		#DIV/0!	0	0	0	0	0	0	0	0	0	0	0	0	0	0	0	0	0	0	0	0	0	0	0	0

## Sheet: 2019ACC
G	Date	Time	Day	School		Opponent	Conf		Pts	Opp	W	L	Streak	Notes		Date	Season	Week #	Team	TeamRank_Top25	TeamRanked_Yes	Team_Conference	Opponent	OpponentRank_Top25	OpponentRanked_Yes	Opponent_Conference	ConferenceGame_Yes	OpponenFBS_Yes	Opponent_PowerFive	RankedVsRanked_Yes	PtsFor	PtsAgainst	Wins	Losses	GamesPlayed	Win%	GameResult_YesWin
1	2019-08-29		Thu	(1) Clemson		Georgia Tech	ACC	W	52	14	1	0	W 1	Clemson Memorial Stadium - Clemson, South Carolina		2019-08-29	2019	1	Clemson	1	1	ACC	Georgia Tech		0	ACC	1	1	1	0	52	14	1	0	1	1	1
2	2019-09-07		Sat	(1) Clemson		(12) Texas A&M	SEC	W	24	10	2	0	W 2	Clemson Memorial Stadium - Clemson, South Carolina		2019-09-07	2019	2	Clemson	1	1	ACC	Texas A&M	12	1	SEC	0	1	1	1	24	10	2	0	2	1	1
3	2019-09-14		Sat	(1) Clemson	@	Syracuse	ACC	W	41	6	3	0	W 3	Carrier Dome - Syracuse, New York		2019-09-14	2019	3	Clemson	1	1	ACC	Syracuse		0	ACC	1	1	1	0	41	6	3	0	3	1	1
4	2019-09-21		Sat	(1) Clemson		Charlotte	CUSA	W	52	10	4	0	W 4	Clemson Memorial Stadium - Clemson, South Carolina		2019-09-21	2019	4	Clemson	1	1	ACC	Charlotte		0	CUSA	0	1	0	0	52	10	4	0	4	1	1
5	2019-09-28		Sat	(1) Clemson	@	North Carolina	ACC	W	21	20	5	0	W 5	Kenan Memorial Stadium - Chapel Hill, North Carolina		2019-09-28	2019	5	Clemson	1	1	ACC	North Carolina		0	ACC	1	1	1	0	21	20	5	0	5	1	1
6	2019-10-12		Sat	(2) Clemson		Florida State	ACC	W	45	14	6	0	W 6	Clemson Memorial Stadium - Clemson, South Carolina		2019-10-12	2019	7	Clemson	2	1	ACC	Florida State		0	ACC	1	1	1	0	45	14	6	0	6	1	1
7	2019-10-19		Sat	(3) Clemson	@	Louisville	ACC	W	45	10	7	0	W 7	Cardinal Stadium - Louisville, Kentucky		2019-10-19	2019	8	Clemson	3	1	ACC	Louisville		0	ACC	1	1	1	0	45	10	7	0	7	1	1
8	2019-10-26		Sat	(4) Clemson		Boston College	ACC	W	59	7	8	0	W 8	Clemson Memorial Stadium - Clemson, South Carolina		2019-10-26	2019	9	Clemson	4	1	ACC	Boston College		0	ACC	1	1	1	0	59	7	8	0	8	1	1
9	2019-11-02		Sat	(4) Clemson		Wofford	Non-Major	W	59	14	9	0	W 9	Clemson Memorial Stadium - Clemson, South Carolina		2019-11-02	2019	10	Clemson	4	1	ACC	Wofford		0	Non-Major	0	0	0	0	59	14	9	0	9	1	1
10	2019-11-09		Sat	(4) Clemson	@	North Carolina State	ACC	W	55	10	10	0	W 10	Carter-Finley Stadium - Raleigh, North Carolina		2019-11-09	2019	11	Clemson	4	1	ACC	North Carolina State		0	ACC	1	1	1	0	55	10	10	0	10	1	1
11	2019-11-16		Sat	(3) Clemson		Wake Forest	ACC	W	52	3	11	0	W 11	Clemson Memorial Stadium - Clemson, South Carolina		2019-11-16	2019	12	Clemson	3	1	ACC	Wake Forest		0	ACC	1	1	1	0	52	3	11	0	11	1	1
12	2019-11-30		Sat	(3) Clemson	@	South Carolina	SEC	W	38	3	12	0	W 12	Williams-Brice Stadium - Columbia, South Carolina		2019-11-30	2019	14	Clemson	3	1	ACC	South Carolina		0	SEC	0	1	1	0	38	3	12	0	12	1	1
13	2019-12-07		Sat	(3) Clemson	N	(22) Virginia	ACC	W	62	17	13	0	W 13	ACC Championship Game		2019-12-07	2019	15	Clemson	3	1	ACC	Virginia	22	1	ACC	1	1	1	1	62	17	13	0	13	1	1
14	2019-12-28		Sat	(3) Clemson	N	(2) Ohio State	Big Ten	W	29	23	14	0	W 14	Fiesta Bowl (State Farm Stadium - Glendale, Arizona)		2019-12-28	2019	18	Clemson	3	1	ACC	Ohio State	2	1	Big Ten	0	1	1	1	29	23	14	0	14	1	1
15	2020-01-13		Mon	(3) Clemson	N	(1) LSU	SEC	L	25	42	14	1	L 1	College Football Playoff National Championship (Mercedes-Benz Superdome - New Orleans, Louisiana)		2020-01-13	2019	20	Clemson	3	1	ACC	LSU	1	1	SEC	0	1	1	1	25	42	14	1	15	0.933333	0
1	2019-08-31		Sat	Florida State		Boise State	MWC	L	31	36	0	1	L 1	Doak Campbell Stadium - Tallahassee, Florida		2019-08-31	2019	1	Florida State		0	ACC	Boise State		0	MWC	0	1	0	0	31	36	0	1	1	0	0
2	2019-09-07		Sat	Florida State		Louisiana-Monroe	Sun Belt	W	45	44	1	1	W 1	Doak Campbell Stadium - Tallahassee, Florida		2019-09-07	2019	2	Florida State		0	ACC	Louisiana-Monroe		0	Sun Belt	0	1	0	0	45	44	1	1	2	0.5	1
3	2019-09-14		Sat	Florida State	@	(25) Virginia	ACC	L	24	31	1	2	L 1	Scott Stadium - Charlottesville, Virginia		2019-09-14	2019	3	Florida State		0	ACC	Virginia	25	1	ACC	1	1	1	0	24	31	1	2	3	0.333333	0
4	2019-09-21		Sat	Florida State		Louisville	ACC	W	35	24	2	2	W 1	Doak Campbell Stadium - Tallahassee, Florida		2019-09-21	2019	4	Florida State		0	ACC	Louisville		0	ACC	1	1	1	0	35	24	2	2	4	0.5	1
5	2019-09-28		Sat	Florida State		North Carolina State	ACC	W	31	13	3	2	W 2	Doak Campbell Stadium - Tallahassee, Florida		2019-09-28	2019	5	Florida State		0	ACC	North Carolina State		0	ACC	1	1	1	0	31	13	3	2	5	0.6	1
6	2019-10-12		Sat	Florida State	@	(2) Clemson	ACC	L	14	45	3	3	L 1	Clemson Memorial Stadium - Clemson, South Carolina		2019-10-12	2019	7	Florida State		0	ACC	Clemson	2	1	ACC	1	1	1	0	14	45	3	3	6	0.5	0
7	2019-10-19		Sat	Florida State	@	Wake Forest	ACC	L	20	22	3	4	L 2	BB&T Field - Winston-Salem, North Carolina		2019-10-19	2019	8	Florida State		0	ACC	Wake Forest		0	ACC	1	1	1	0	20	22	3	4	7	0.428571	0
8	2019-10-26		Sat	Florida State		Syracuse	ACC	W	35	17	4	4	W 1	Doak Campbell Stadium - Tallahassee, Florida		2019-10-26	2019	9	Florida State		0	ACC	Syracuse		0	ACC	1	1	1	0	35	17	4	4	8	0.5	1
9	2019-11-02		Sat	Florida State		Miami (FL)	ACC	L	10	27	4	5	L 1	Doak Campbell Stadium - Tallahassee, Florida		2019-11-02	2019	10	Florida State		0	ACC	Miami	FL	1	ACC	1	1	1	0	10	27	4	5	9	0.444444	0
10	2019-11-09		Sat	Florida State	@	Boston College	ACC	W	38	31	5	5	W 1	Alumni Stadium - Chestnut Hill, Massachusetts		2019-11-09	2019	11	Florida State		0	ACC	Boston College		0	ACC	1	1	1	0	38	31	5	5	10	0.5	1
11	2019-11-16		Sat	Florida State		Alabama State	Non-Major	W	49	12	6	5	W 2	Doak Campbell Stadium - Tallahassee, Florida		2019-11-16	2019	12	Florida State		0	ACC	Alabama State		0	Non-Major	0	0	0	0	49	12	6	5	11	0.545455	1
12	2019-11-30		Sat	Florida State	@	(8) Florida	SEC	L	17	40	6	6	L 1	Ben Hill Griffin Stadium - Gainesville, Florida		2019-11-30	2019	14	Florida State		0	ACC	Florida	8	1	SEC	0	1	1	0	17	40	6	6	12	0.5	0
13	2019-12-31		Tue	Florida State	N	Arizona State	Pac-12	L	14	20	6	7	L 2	Sun Bowl (Sun Bowl - El Paso, Texas)		2019-12-31	2019	19	Florida State		0	ACC	Arizona State		0	Pac-12	0	1	1	0	14	20	6	7	13	0.461538	0
1	2019-08-31		Sat	Duke	N	(2) Alabama	SEC	L	3	42	0	1	L 1	Mercedes-Benz Stadium - Atlanta, Georgia		2019-08-31	2019	1	Duke		0	ACC	Alabama	2	1	SEC	0	1	1	0	3	42	0	1	1	0	0
2	2019-09-07		Sat	Duke		North Carolina A&T	Non-Major	W	45	13	1	1	W 1	Wallace Wade Stadium - Durham, North Carolina		2019-09-07	2019	2	Duke		0	ACC	North Carolina A&T		0	Non-Major	0	0	0	0	45	13	1	1	2	0.5	1
3	2019-09-14		Sat	Duke	@	Middle Tennessee State	CUSA	W	41	18	2	1	W 2	Johnny "Red" Floyd Stadium - Murfreesboro, Tennessee		2019-09-14	2019	3	Duke		0	ACC	Middle Tennessee State		0	CUSA	0	1	0	0	41	18	2	1	3	0.666667	1
4	2019-09-27		Fri	Duke	@	Virginia Tech	ACC	W	45	10	3	1	W 3	Lane Stadium - Blacksburg, Virginia		2019-09-27	2019	5	Duke		0	ACC	Virginia Tech		0	ACC	1	1	1	0	45	10	3	1	4	0.75	1
5	2019-10-05		Sat	Duke		Pitt	ACC	L	30	33	3	2	L 1	Wallace Wade Stadium - Durham, North Carolina		2019-10-05	2019	6	Duke		0	ACC	Pitt		0	ACC	1	1	1	0	30	33	3	2	5	0.6	0
6	2019-10-12		Sat	Duke		Georgia Tech	ACC	W	41	23	4	2	W 1	Wallace Wade Stadium - Durham, North Carolina		2019-10-12	2019	7	Duke		0	ACC	Georgia Tech		0	ACC	1	1	1	0	41	23	4	2	6	0.666667	1
7	2019-10-19		Sat	Duke	@	Virginia	ACC	L	14	48	4	3	L 1	Scott Stadium - Charlottesville, Virginia		2019-10-19	2019	8	Duke		0	ACC	Virginia		0	ACC	1	1	1	0	14	48	4	3	7	0.571429	0
8	2019-10-26		Sat	Duke	@	North Carolina	ACC	L	17	20	4	4	L 2	Kenan Memorial Stadium - Chapel Hill, North Carolina		2019-10-26	2019	9	Duke		0	ACC	North Carolina		0	ACC	1	1	1	0	17	20	4	4	8	0.5	0
9	2019-11-09		Sat	Duke		(15) Notre Dame	ACC	L	7	38	4	5	L 3	Wallace Wade Stadium - Durham, North Carolina		2019-11-09	2019	11	Duke		0	ACC	Notre Dame	15	1	ACC	1	1	1	0	7	38	4	5	9	0.444444	0
10	2019-11-16		Sat	Duke		Syracuse	ACC	L	6	49	4	6	L 4	Wallace Wade Stadium - Durham, North Carolina		2019-11-16	2019	12	Duke		0	ACC	Syracuse		0	ACC	1	1	1	0	6	49	4	6	10	0.4	0
11	2019-11-23		Sat	Duke	@	Wake Forest	ACC	L	27	39	4	7	L 5	BB&T Field - Winston-Salem, North Carolina		2019-11-23	2019	13	Duke		0	ACC	Wake Forest		0	ACC	1	1	1	0	27	39	4	7	11	0.363636	0
12	2019-11-30		Sat	Duke		Miami (FL)	ACC	W	27	17	5	7	W 1	Wallace Wade Stadium - Durham, North Carolina		2019-11-30	2019	14	Duke		0	ACC	Miami	FL	1	ACC	1	1	1	0	27	17	5	7	12	0.416667	1
1	2019-08-31		Sat	North Carolina	N	South Carolina	SEC	W	24	20	1	0	W 1	Bank of America Stadium - Charlotte, North Carolina		2019-08-31	2019	1	North Carolina		0	ACC	South Carolina		0	SEC	0	1	1	0	24	20	1	0	1	1	1
2	2019-09-07		Sat	North Carolina		Miami (FL)	ACC	W	28	25	2	0	W 2	Kenan Memorial Stadium - Chapel Hill, North Carolina		2019-09-07	2019	2	North Carolina		0	ACC	Miami	FL	1	ACC	1	1	1	0	28	25	2	0	2	1	1
3	2019-09-13		Fri	North Carolina	@	Wake Forest	ACC	L	18	24	2	1	L 1	BB&T Field - Winston-Salem, North Carolina		2019-09-13	2019	3	North Carolina		0	ACC	Wake Forest		0	ACC	1	1	1	0	18	24	2	1	3	0.666667	0
4	2019-09-21		Sat	North Carolina		Appalachian State	Sun Belt	L	31	34	2	2	L 2	Kenan Memorial Stadium - Chapel Hill, North Carolina		2019-09-21	2019	4	North Carolina		0	ACC	Appalachian State		0	Sun Belt	0	1	0	0	31	34	2	2	4	0.5	0
5	2019-09-28		Sat	North Carolina		(1) Clemson	ACC	L	20	21	2	3	L 3	Kenan Memorial Stadium - Chapel Hill, North Carolina		2019-09-28	2019	5	North Carolina		0	ACC	Clemson	1	1	ACC	1	1	1	0	20	21	2	3	5	0.4	0
6	2019-10-05		Sat	North Carolina	@	Georgia Tech	ACC	W	38	22	3	3	W 1	Bobby Dodd Stadium - Atlanta, Georgia		2019-10-05	2019	6	North Carolina		0	ACC	Georgia Tech		0	ACC	1	1	1	0	38	22	3	3	6	0.5	1
7	2019-10-19		Sat	North Carolina	@	Virginia Tech	ACC	L	41	43	3	4	L 1	Lane Stadium - Blacksburg, Virginia		2019-10-19	2019	8	North Carolina		0	ACC	Virginia Tech		0	ACC	1	1	1	0	41	43	3	4	7	0.428571	0
8	2019-10-26		Sat	North Carolina		Duke	ACC	W	20	17	4	4	W 1	Kenan Memorial Stadium - Chapel Hill, North Carolina		2019-10-26	2019	9	North Carolina		0	ACC	Duke		0	ACC	1	1	1	0	20	17	4	4	8	0.5	1
9	2019-11-02		Sat	North Carolina		Virginia	ACC	L	31	38	4	5	L 1	Kenan Memorial Stadium - Chapel Hill, North Carolina		2019-11-02	2019	10	North Carolina		0	ACC	Virginia		0	ACC	1	1	1	0	31	38	4	5	9	0.444444	0
10	2019-11-14		Thu	North Carolina	@	Pitt	ACC	L	27	34	4	6	L 2	Heinz Field - Pittsburgh, Pennsylvania		2019-11-14	2019	12	North Carolina		0	ACC	Pitt		0	ACC	1	1	1	0	27	34	4	6	10	0.4	0
11	2019-11-23		Sat	North Carolina		Mercer	Non-Major	W	56	7	5	6	W 1	Kenan Memorial Stadium - Chapel Hill, North Carolina		2019-11-23	2019	13	North Carolina		0	ACC	Mercer		0	Non-Major	0	0	0	0	56	7	5	6	11	0.454545	1
12	2019-11-30		Sat	North Carolina	@	North Carolina State	ACC	W	41	10	6	6	W 2	Carter-Finley Stadium - Raleigh, North Carolina		2019-11-30	2019	14	North Carolina		0	ACC	North Carolina State		0	ACC	1	1	1	0	41	10	6	6	12	0.5	1
13	2019-12-27		Fri	North Carolina	N	Temple	American	W	55	13	7	6	W 3	Military Bowl (Navy-Marine Corps Memorial Stadium - Annapolis, Maryland)		2019-12-27	2019	18	North Carolina		0	ACC	Temple		0	American	0	1	0	0	55	13	7	6	13	0.538462	1
1	2019-08-31		Sat	North Carolina State		East Carolina	American	W	34	6	1	0	W 1	Carter-Finley Stadium - Raleigh, North Carolina		2019-08-31	2019	1	North Carolina State		0	ACC	East Carolina		0	American	0	1	0	0	34	6	1	0	1	1	1
2	2019-09-07		Sat	North Carolina State		Western Carolina	Non-Major	W	41	0	2	0	W 2	Carter-Finley Stadium - Raleigh, North Carolina		2019-09-07	2019	2	North Carolina State		0	ACC	Western Carolina		0	Non-Major	0	0	0	0	41	0	2	0	2	1	1
3	2019-09-14		Sat	North Carolina State	@	West Virginia	Big 12	L	27	44	2	1	L 1	Mountaineer Field at Milan Puskar Stadium - Morgantown, West Virginia		2019-09-14	2019	3	North Carolina State		0	ACC	West Virginia		0	Big 12	0	1	1	0	27	44	2	1	3	0.666667	0
4	2019-09-21		Sat	North Carolina State		Ball State	MAC	W	34	23	3	1	W 1	Carter-Finley Stadium - Raleigh, North Carolina		2019-09-21	2019	4	North Carolina State		0	ACC	Ball State		0	MAC	0	1	0	0	34	23	3	1	4	0.75	1
5	2019-09-28		Sat	North Carolina State	@	Florida State	ACC	L	13	31	3	2	L 1	Doak Campbell Stadium - Tallahassee, Florida		2019-09-28	2019	5	North Carolina State		0	ACC	Florida State		0	ACC	1	1	1	0	13	31	3	2	5	0.6	0
6	2019-10-10		Thu	North Carolina State		Syracuse	ACC	W	16	10	4	2	W 1	Carter-Finley Stadium - Raleigh, North Carolina		2019-10-10	2019	7	North Carolina State		0	ACC	Syracuse		0	ACC	1	1	1	0	16	10	4	2	6	0.666667	1
7	2019-10-19		Sat	North Carolina State	@	Boston College	ACC	L	24	45	4	3	L 1	Alumni Stadium - Chestnut Hill, Massachusetts		2019-10-19	2019	8	North Carolina State		0	ACC	Boston College		0	ACC	1	1	1	0	24	45	4	3	7	0.571429	0
8	2019-11-02		Sat	North Carolina State	@	(23) Wake Forest	ACC	L	10	44	4	4	L 2	BB&T Field - Winston-Salem, North Carolina		2019-11-02	2019	10	North Carolina State		0	ACC	Wake Forest	23	1	ACC	1	1	1	0	10	44	4	4	8	0.5	0
9	2019-11-09		Sat	North Carolina State		(4) Clemson	ACC	L	10	55	4	5	L 3	Carter-Finley Stadium - Raleigh, North Carolina		2019-11-09	2019	11	North Carolina State		0	ACC	Clemson	4	1	ACC	1	1	1	0	10	55	4	5	9	0.444444	0
10	2019-11-16		Sat	North Carolina State		Louisville	ACC	L	20	34	4	6	L 4	Carter-Finley Stadium - Raleigh, North Carolina		2019-11-16	2019	12	North Carolina State		0	ACC	Louisville		0	ACC	1	1	1	0	20	34	4	6	10	0.4	0
11	2019-11-21		Thu	North Carolina State	@	Georgia Tech	ACC	L	26	28	4	7	L 5	Bobby Dodd Stadium - Atlanta, Georgia		2019-11-21	2019	13	North Carolina State		0	ACC	Georgia Tech		0	ACC	1	1	1	0	26	28	4	7	11	0.363636	0
12	2019-11-30		Sat	North Carolina State		North Carolina	ACC	L	10	41	4	8	L 6	Carter-Finley Stadium - Raleigh, North Carolina		2019-11-30	2019	14	North Carolina State		0	ACC	North Carolina		0	ACC	1	1	1	0	10	41	4	8	12	0.333333	0
1	2019-08-30		Fri	Wake Forest		Utah State	MWC	W	38	35	1	0	W 1	BB&T Field - Winston-Salem, North Carolina		2019-08-30	2019	1	Wake Forest		0	ACC	Utah State		0	MWC	0	1	0	0	38	35	1	0	1	1	1
2	2019-09-06		Fri	Wake Forest	@	Rice	CUSA	W	41	21	2	0	W 2	Rice Stadium - Houston, Texas		2019-09-06	2019	2	Wake Forest		0	ACC	Rice		0	CUSA	0	1	0	0	41	21	2	0	2	1	1
3	2019-09-13		Fri	Wake Forest		North Carolina	ACC	W	24	18	3	0	W 3	BB&T Field - Winston-Salem, North Carolina		2019-09-13	2019	3	Wake Forest		0	ACC	North Carolina		0	ACC	1	1	1	0	24	18	3	0	3	1	1
4	2019-09-21		Sat	Wake Forest		Elon	Non-Major	W	49	7	4	0	W 4	BB&T Field - Winston-Salem, North Carolina		2019-09-21	2019	4	Wake Forest		0	ACC	Elon		0	Non-Major	0	0	0	0	49	7	4	0	4	1	1
5	2019-09-28		Sat	Wake Forest	@	Boston College	ACC	W	27	24	5	0	W 5	Alumni Stadium - Chestnut Hill, Massachusetts		2019-09-28	2019	5	Wake Forest		0	ACC	Boston College		0	ACC	1	1	1	0	27	24	5	0	5	1	1
6	2019-10-12		Sat	(19) Wake Forest		Louisville	ACC	L	59	62	5	1	L 1	BB&T Field - Winston-Salem, North Carolina		2019-10-12	2019	7	Wake Forest	19	1	ACC	Louisville		0	ACC	1	1	1	0	59	62	5	1	6	0.833333	0
7	2019-10-19		Sat	Wake Forest		Florida State	ACC	W	22	20	6	1	W 1	BB&T Field - Winston-Salem, North Carolina		2019-10-19	2019	8	Wake Forest		0	ACC	Florida State		0	ACC	1	1	1	0	22	20	6	1	7	0.857143	1
8	2019-11-02		Sat	(23) Wake Forest		North Carolina State	ACC	W	44	10	7	1	W 2	BB&T Field - Winston-Salem, North Carolina		2019-11-02	2019	10	Wake Forest	23	1	ACC	North Carolina State		0	ACC	1	1	1	0	44	10	7	1	8	0.875	1
9	2019-11-09		Sat	(22) Wake Forest	@	Virginia Tech	ACC	L	17	36	7	2	L 1	Lane Stadium - Blacksburg, Virginia		2019-11-09	2019	11	Wake Forest	22	1	ACC	Virginia Tech		0	ACC	1	1	1	0	17	36	7	2	9	0.777778	0
10	2019-11-16		Sat	Wake Forest	@	(3) Clemson	ACC	L	3	52	7	3	L 2	Clemson Memorial Stadium - Clemson, South Carolina		2019-11-16	2019	12	Wake Forest		0	ACC	Clemson	3	1	ACC	1	1	1	0	3	52	7	3	10	0.7	0
11	2019-11-23		Sat	Wake Forest		Duke	ACC	W	39	27	8	3	W 1	BB&T Field - Winston-Salem, North Carolina		2019-11-23	2019	13	Wake Forest		0	ACC	Duke		0	ACC	1	1	1	0	39	27	8	3	11	0.727273	1
12	2019-11-30		Sat	Wake Forest	@	Syracuse	ACC	L	30	39	8	4	L 1	Carrier Dome - Syracuse, New York		2019-11-30	2019	14	Wake Forest		0	ACC	Syracuse		0	ACC	1	1	1	0	30	39	8	4	12	0.666667	0
13	2019-12-27		Fri	Wake Forest	N	Michigan State	Big Ten	L	21	27	8	5	L 2	Pinstripe Bowl (Yankee Stadium - New York, New York)		2019-12-27	2019	18	Wake Forest		0	ACC	Michigan State		0	Big Ten	0	1	1	0	21	27	8	5	13	0.615385	0
1	2019-08-31		Sat	Virginia	@	Pitt	ACC	W	30	14	1	0	W 1	Heinz Field - Pittsburgh, Pennsylvania		2019-08-31	2019	1	Virginia		0	ACC	Pitt		0	ACC	1	1	1	0	30	14	1	0	1	1	1
2	2019-09-06		Fri	Virginia		William & Mary	Non-Major	W	52	17	2	0	W 2	Scott Stadium - Charlottesville, Virginia		2019-09-06	2019	2	Virginia		0	ACC	William & Mary		0	Non-Major	0	0	0	0	52	17	2	0	2	1	1
3	2019-09-14		Sat	(25) Virginia		Florida State	ACC	W	31	24	3	0	W 3	Scott Stadium - Charlottesville, Virginia		2019-09-14	2019	3	Virginia	25	1	ACC	Florida State		0	ACC	1	1	1	0	31	24	3	0	3	1	1
4	2019-09-21		Sat	(21) Virginia		Old Dominion	CUSA	W	28	17	4	0	W 4	Scott Stadium - Charlottesville, Virginia		2019-09-21	2019	4	Virginia	21	1	ACC	Old Dominion		0	CUSA	0	1	0	0	28	17	4	0	4	1	1
5	2019-09-28		Sat	(18) Virginia	@	(10) Notre Dame	ACC	L	20	35	4	1	L 1	Notre Dame Stadium - South Bend, Indiana		2019-09-28	2019	5	Virginia	18	1	ACC	Notre Dame	10	1	ACC	1	1	1	1	20	35	4	1	5	0.8	0
6	2019-10-11		Fri	(20) Virginia	@	Miami (FL)	ACC	L	9	17	4	2	L 2	Hard Rock Stadium - Miami Gardens, Florida		2019-10-11	2019	7	Virginia	20	1	ACC	Miami	FL	1	ACC	1	1	1	1	9	17	4	2	6	0.666667	0
7	2019-10-19		Sat	Virginia		Duke	ACC	W	48	14	5	2	W 1	Scott Stadium - Charlottesville, Virginia		2019-10-19	2019	8	Virginia		0	ACC	Duke		0	ACC	1	1	1	0	48	14	5	2	7	0.714286	1
8	2019-10-26		Sat	Virginia	@	Louisville	ACC	L	21	28	5	3	L 1	Cardinal Stadium - Louisville, Kentucky		2019-10-26	2019	9	Virginia		0	ACC	Louisville		0	ACC	1	1	1	0	21	28	5	3	8	0.625	0
9	2019-11-02		Sat	Virginia	@	North Carolina	ACC	W	38	31	6	3	W 1	Kenan Memorial Stadium - Chapel Hill, North Carolina		2019-11-02	2019	10	Virginia		0	ACC	North Carolina		0	ACC	1	1	1	0	38	31	6	3	9	0.666667	1
10	2019-11-09		Sat	Virginia		Georgia Tech	ACC	W	33	28	7	3	W 2	Scott Stadium - Charlottesville, Virginia		2019-11-09	2019	11	Virginia		0	ACC	Georgia Tech		0	ACC	1	1	1	0	33	28	7	3	10	0.7	1
11	2019-11-23		Sat	Virginia		Liberty	Ind	W	55	27	8	3	W 3	Scott Stadium - Charlottesville, Virginia		2019-11-23	2019	13	Virginia		0	ACC	Liberty		0	Ind	0	1	0	0	55	27	8	3	11	0.727273	1
12	2019-11-29		Fri	Virginia		(23) Virginia Tech	ACC	W	39	30	9	3	W 4	Scott Stadium - Charlottesville, Virginia		2019-11-29	2019	14	Virginia		0	ACC	Virginia Tech	23	1	ACC	1	1	1	0	39	30	9	3	12	0.75	1
13	2019-12-07		Sat	(22) Virginia	N	(3) Clemson	ACC	L	17	62	9	4	L 1	ACC Championship Game		2019-12-07	2019	15	Virginia	22	1	ACC	Clemson	3	1	ACC	1	1	1	1	17	62	9	4	13	0.692308	0
14	2019-12-30		Mon	Virginia	N	(6) Florida	SEC	L	28	36	9	5	L 2	Orange Bowl (Hard Rock Stadium - Miami Gardens, Florida)		2019-12-30	2019	18	Virginia		0	ACC	Florida	6	1	SEC	0	1	1	0	28	36	9	5	14	0.642857	0
1	2019-08-29		Thu	Georgia Tech	@	(1) Clemson	ACC	L	14	52	0	1	L 1	Clemson Memorial Stadium - Clemson, South Carolina		2019-08-29	2019	1	Georgia Tech		0	ACC	Clemson	1	1	ACC	1	1	1	0	14	52	0	1	1	0	0
2	2019-09-07		Sat	Georgia Tech		South Florida	American	W	14	10	1	1	W 1	Bobby Dodd Stadium - Atlanta, Georgia		2019-09-07	2019	2	Georgia Tech		0	ACC	South Florida		0	American	0	1	0	0	14	10	1	1	2	0.5	1
3	2019-09-14		Sat	Georgia Tech		The Citadel	Non-Major	L	24	27	1	2	L 1	Bobby Dodd Stadium - Atlanta, Georgia		2019-09-14	2019	3	Georgia Tech		0	ACC	The Citadel		0	Non-Major	0	0	0	0	24	27	1	2	3	0.333333	0
4	2019-09-28		Sat	Georgia Tech	@	Temple	American	L	2	24	1	3	L 2	Lincoln Financial Field - Philadelphia, Pennsylvania		2019-09-28	2019	5	Georgia Tech		0	ACC	Temple		0	American	0	1	0	0	2	24	1	3	4	0.25	0
5	2019-10-05		Sat	Georgia Tech		North Carolina	ACC	L	22	38	1	4	L 3	Bobby Dodd Stadium - Atlanta, Georgia		2019-10-05	2019	6	Georgia Tech		0	ACC	North Carolina		0	ACC	1	1	1	0	22	38	1	4	5	0.2	0
6	2019-10-12		Sat	Georgia Tech	@	Duke	ACC	L	23	41	1	5	L 4	Wallace Wade Stadium - Durham, North Carolina		2019-10-12	2019	7	Georgia Tech		0	ACC	Duke		0	ACC	1	1	1	0	23	41	1	5	6	0.166667	0
7	2019-10-19		Sat	Georgia Tech	@	Miami (FL)	ACC	W	28	21	2	5	W 1	Hard Rock Stadium - Miami Gardens, Florida		2019-10-19	2019	8	Georgia Tech		0	ACC	Miami	FL	1	ACC	1	1	1	0	28	21	2	5	7	0.285714	1
8	2019-11-02		Sat	Georgia Tech		Pitt	ACC	L	10	20	2	6	L 1	Bobby Dodd Stadium - Atlanta, Georgia		2019-11-02	2019	10	Georgia Tech		0	ACC	Pitt		0	ACC	1	1	1	0	10	20	2	6	8	0.25	0
9	2019-11-09		Sat	Georgia Tech	@	Virginia	ACC	L	28	33	2	7	L 2	Scott Stadium - Charlottesville, Virginia		2019-11-09	2019	11	Georgia Tech		0	ACC	Virginia		0	ACC	1	1	1	0	28	33	2	7	9	0.222222	0
10	2019-11-16		Sat	Georgia Tech		Virginia Tech	ACC	L	0	45	2	8	L 3	Bobby Dodd Stadium - Atlanta, Georgia		2019-11-16	2019	12	Georgia Tech		0	ACC	Virginia Tech		0	ACC	1	1	1	0	0	45	2	8	10	0.2	0
11	2019-11-21		Thu	Georgia Tech		North Carolina State	ACC	W	28	26	3	8	W 1	Bobby Dodd Stadium - Atlanta, Georgia		2019-11-21	2019	13	Georgia Tech		0	ACC	North Carolina State		0	ACC	1	1	1	0	28	26	3	8	11	0.272727	1
12	2019-11-30		Sat	Georgia Tech		(4) Georgia	SEC	L	7	52	3	9	L 1	Bobby Dodd Stadium - Atlanta, Georgia		2019-11-30	2019	14	Georgia Tech		0	ACC	Georgia	4	1	SEC	0	1	1	0	7	52	3	9	12	0.25	0
1	2019-08-24		Sat	Miami (FL)	N	(8) Florida	SEC	L	20	24	0	1	L 1	Camping World Stadium - Orlando, Florida		2019-08-24	2019	1	Miami	FL	1	ACC	Florida	8	1	SEC	0	1	1	1	20	24	0	1	1	0	0
2	2019-09-07		Sat	Miami (FL)	@	North Carolina	ACC	L	25	28	0	2	L 2	Kenan Memorial Stadium - Chapel Hill, North Carolina		2019-09-07	2019	2	Miami	FL	1	ACC	North Carolina		0	ACC	1	1	1	0	25	28	0	2	2	0	0
3	2019-09-14		Sat	Miami (FL)		Bethune-Cookman	Non-Major	W	63	0	1	2	W 1	Hard Rock Stadium - Miami Gardens, Florida		2019-09-14	2019	3	Miami	FL	1	ACC	Bethune-Cookman		0	Non-Major	0	0	0	0	63	0	1	2	3	0.333333	1
4	2019-09-21		Sat	Miami (FL)		Central Michigan	MAC	W	17	12	2	2	W 2	Hard Rock Stadium - Miami Gardens, Florida		2019-09-21	2019	4	Miami	FL	1	ACC	Central Michigan		0	MAC	0	1	0	0	17	12	2	2	4	0.5	1
5	2019-10-05		Sat	Miami (FL)		Virginia Tech	ACC	L	35	42	2	3	L 1	Hard Rock Stadium - Miami Gardens, Florida		2019-10-05	2019	6	Miami	FL	1	ACC	Virginia Tech		0	ACC	1	1	1	0	35	42	2	3	5	0.4	0
6	2019-10-11		Fri	Miami (FL)		(20) Virginia	ACC	W	17	9	3	3	W 1	Hard Rock Stadium - Miami Gardens, Florida		2019-10-11	2019	7	Miami	FL	1	ACC	Virginia	20	1	ACC	1	1	1	1	17	9	3	3	6	0.5	1
7	2019-10-19		Sat	Miami (FL)		Georgia Tech	ACC	L	21	28	3	4	L 1	Hard Rock Stadium - Miami Gardens, Florida		2019-10-19	2019	8	Miami	FL	1	ACC	Georgia Tech		0	ACC	1	1	1	0	21	28	3	4	7	0.428571	0
8	2019-10-26		Sat	Miami (FL)	@	Pitt	ACC	W	16	12	4	4	W 1	Heinz Field - Pittsburgh, Pennsylvania		2019-10-26	2019	9	Miami	FL	1	ACC	Pitt		0	ACC	1	1	1	0	16	12	4	4	8	0.5	1
9	2019-11-02		Sat	Miami (FL)	@	Florida State	ACC	W	27	10	5	4	W 2	Doak Campbell Stadium - Tallahassee, Florida		2019-11-02	2019	10	Miami	FL	1	ACC	Florida State		0	ACC	1	1	1	0	27	10	5	4	9	0.555556	1
10	2019-11-09		Sat	Miami (FL)		Louisville	ACC	W	52	27	6	4	W 3	Hard Rock Stadium - Miami Gardens, Florida		2019-11-09	2019	11	Miami	FL	1	ACC	Louisville		0	ACC	1	1	1	0	52	27	6	4	10	0.6	1
11	2019-11-23		Sat	Miami (FL)	@	Florida International	CUSA	L	24	30	6	5	L 1	Riccardo Silva Stadium - Miami, Florida		2019-11-23	2019	13	Miami	FL	1	ACC	Florida International		0	CUSA	0	1	0	0	24	30	6	5	11	0.545455	0
12	2019-11-30		Sat	Miami (FL)	@	Duke	ACC	L	17	27	6	6	L 2	Wallace Wade Stadium - Durham, North Carolina		2019-11-30	2019	14	Miami	FL	1	ACC	Duke		0	ACC	1	1	1	0	17	27	6	6	12	0.5	0
13	2019-12-26		Thu	Miami (FL)	N	Louisiana Tech	CUSA	L	0	14	6	7	L 3	Independence Bowl (Independence Stadium - Shreveport, Louisiana)		2019-12-26	2019	18	Miami	FL	1	ACC	Louisiana Tech		0	CUSA	0	1	0	0	0	14	6	7	13	0.461538	0
1	2019-08-31		Sat	Virginia Tech	@	Boston College	ACC	L	28	35	0	1	L 1	Alumni Stadium - Chestnut Hill, Massachusetts		2019-08-31	2019	1	Virginia Tech		0	ACC	Boston College		0	ACC	1	1	1	0	28	35	0	1	1	0	0
2	2019-09-07		Sat	Virginia Tech		Old Dominion	CUSA	W	31	17	1	1	W 1	Lane Stadium - Blacksburg, Virginia		2019-09-07	2019	2	Virginia Tech		0	ACC	Old Dominion		0	CUSA	0	1	0	0	31	17	1	1	2	0.5	1
3	2019-09-14		Sat	Virginia Tech		Furman	Non-Major	W	24	17	2	1	W 2	Lane Stadium - Blacksburg, Virginia		2019-09-14	2019	3	Virginia Tech		0	ACC	Furman		0	Non-Major	0	0	0	0	24	17	2	1	3	0.666667	1
4	2019-09-27		Fri	Virginia Tech		Duke	ACC	L	10	45	2	2	L 1	Lane Stadium - Blacksburg, Virginia		2019-09-27	2019	5	Virginia Tech		0	ACC	Duke		0	ACC	1	1	1	0	10	45	2	2	4	0.5	0
5	2019-10-05		Sat	Virginia Tech	@	Miami (FL)	ACC	W	42	35	3	2	W 1	Hard Rock Stadium - Miami Gardens, Florida		2019-10-05	2019	6	Virginia Tech		0	ACC	Miami	FL	1	ACC	1	1	1	0	42	35	3	2	5	0.6	1
6	2019-10-12		Sat	Virginia Tech		Rhode Island	Non-Major	W	34	17	4	2	W 2	Lane Stadium - Blacksburg, Virginia		2019-10-12	2019	7	Virginia Tech		0	ACC	Rhode Island		0	Non-Major	0	0	0	0	34	17	4	2	6	0.666667	1
7	2019-10-19		Sat	Virginia Tech		North Carolina	ACC	W	43	41	5	2	W 3	Lane Stadium - Blacksburg, Virginia		2019-10-19	2019	8	Virginia Tech		0	ACC	North Carolina		0	ACC	1	1	1	0	43	41	5	2	7	0.714286	1
8	2019-11-02		Sat	Virginia Tech	@	(16) Notre Dame	ACC	L	20	21	5	3	L 1	Notre Dame Stadium - South Bend, Indiana		2019-11-02	2019	10	Virginia Tech		0	ACC	Notre Dame	16	1	ACC	1	1	1	0	20	21	5	3	8	0.625	0
9	2019-11-09		Sat	Virginia Tech		(22) Wake Forest	ACC	W	36	17	6	3	W 1	Lane Stadium - Blacksburg, Virginia		2019-11-09	2019	11	Virginia Tech		0	ACC	Wake Forest	22	1	ACC	1	1	1	0	36	17	6	3	9	0.666667	1
10	2019-11-16		Sat	Virginia Tech	@	Georgia Tech	ACC	W	45	0	7	3	W 2	Bobby Dodd Stadium - Atlanta, Georgia		2019-11-16	2019	12	Virginia Tech		0	ACC	Georgia Tech		0	ACC	1	1	1	0	45	0	7	3	10	0.7	1
11	2019-11-23		Sat	(25) Virginia Tech		Pitt	ACC	W	28	0	8	3	W 3	Lane Stadium - Blacksburg, Virginia		2019-11-23	2019	13	Virginia Tech	25	1	ACC	Pitt		0	ACC	1	1	1	0	28	0	8	3	11	0.727273	1
12	2019-11-29		Fri	(23) Virginia Tech	@	Virginia	ACC	L	30	39	8	4	L 1	Scott Stadium - Charlottesville, Virginia		2019-11-29	2019	14	Virginia Tech	23	1	ACC	Virginia		0	ACC	1	1	1	0	30	39	8	4	12	0.666667	0
13	2019-12-31		Tue	Virginia Tech	N	Kentucky	SEC	L	30	37	8	5	L 2	Belk Bowl (Bank of America Stadium - Charlotte, North Carolina)		2019-12-31	2019	19	Virginia Tech		0	ACC	Kentucky		0	SEC	0	1	1	0	30	37	8	5	13	0.615385	0
1	2019-08-31		Sat	Boston College		Virginia Tech	ACC	W	35	28	1	0	W 1	Alumni Stadium - Chestnut Hill, Massachusetts		2019-08-31	2019	1	Boston College		0	ACC	Virginia Tech		0	ACC	1	1	1	0	35	28	1	0	1	1	1
2	2019-09-07		Sat	Boston College		Richmond	Non-Major	W	45	13	2	0	W 2	Alumni Stadium - Chestnut Hill, Massachusetts		2019-09-07	2019	2	Boston College		0	ACC	Richmond		0	Non-Major	0	0	0	0	45	13	2	0	2	1	1
3	2019-09-13		Fri	Boston College		Kansas	Big 12	L	24	48	2	1	L 1	Alumni Stadium - Chestnut Hill, Massachusetts		2019-09-13	2019	3	Boston College		0	ACC	Kansas		0	Big 12	0	1	1	0	24	48	2	1	3	0.666667	0
4	2019-09-21		Sat	Boston College	@	Rutgers	Big Ten	W	30	16	3	1	W 1	SHI Stadium - Piscataway, New Jersey		2019-09-21	2019	4	Boston College		0	ACC	Rutgers		0	Big Ten	0	1	1	0	30	16	3	1	4	0.75	1
5	2019-09-28		Sat	Boston College		Wake Forest	ACC	L	24	27	3	2	L 1	Alumni Stadium - Chestnut Hill, Massachusetts		2019-09-28	2019	5	Boston College		0	ACC	Wake Forest		0	ACC	1	1	1	0	24	27	3	2	5	0.6	0
6	2019-10-05		Sat	Boston College	@	Louisville	ACC	L	39	41	3	3	L 2	Cardinal Stadium - Louisville, Kentucky		2019-10-05	2019	6	Boston College		0	ACC	Louisville		0	ACC	1	1	1	0	39	41	3	3	6	0.5	0
7	2019-10-19		Sat	Boston College		North Carolina State	ACC	W	45	24	4	3	W 1	Alumni Stadium - Chestnut Hill, Massachusetts		2019-10-19	2019	8	Boston College		0	ACC	North Carolina State		0	ACC	1	1	1	0	45	24	4	3	7	0.571429	1
8	2019-10-26		Sat	Boston College	@	(4) Clemson	ACC	L	7	59	4	4	L 1	Clemson Memorial Stadium - Clemson, South Carolina		2019-10-26	2019	9	Boston College		0	ACC	Clemson	4	1	ACC	1	1	1	0	7	59	4	4	8	0.5	0
9	2019-11-02		Sat	Boston College	@	Syracuse	ACC	W	58	27	5	4	W 1	DOME - Syracuse, New York		2019-11-02	2019	10	Boston College		0	ACC	Syracuse		0	ACC	1	1	1	0	58	27	5	4	9	0.555556	1
10	2019-11-09		Sat	Boston College		Florida State	ACC	L	31	38	5	5	L 1	Alumni Stadium - Chestnut Hill, Massachusetts		2019-11-09	2019	11	Boston College		0	ACC	Florida State		0	ACC	1	1	1	0	31	38	5	5	10	0.5	0
11	2019-11-23		Sat	Boston College	@	(15) Notre Dame	ACC	L	7	40	5	6	L 2	Notre Dame Stadium - South Bend, Indiana		2019-11-23	2019	13	Boston College		0	ACC	Notre Dame	15	1	ACC	1	1	1	0	7	40	5	6	11	0.454545	0
12	2019-11-30		Sat	Boston College	@	Pitt	ACC	W	26	19	6	6	W 1	Heinz Field - Pittsburgh, Pennsylvania		2019-11-30	2019	14	Boston College		0	ACC	Pitt		0	ACC	1	1	1	0	26	19	6	6	12	0.5	1
13	2020-01-02		Thu	Boston College	N	(23) Cincinnati	American	L	6	38	6	7	L 1	Birmingham Bowl (Legion Field - Birmingham, Alabama)		2020-01-02	2019	19	Boston College		0	ACC	Cincinnati	23	1	American	0	1	0	0	6	38	6	7	13	0.461538	0
1	2019-09-02		Mon	(9) Notre Dame	@	Louisville	ACC	W	35	17	1	0	W 1	Cardinal Stadium - Louisville, Kentucky		2019-09-02	2019	1	Notre Dame	9	1	ACC	Louisville		0	ACC	1	1	1	0	35	17	1	0	1	1	1
2	2019-09-14		Sat	(7) Notre Dame		New Mexico	MWC	W	66	14	2	0	W 2	Notre Dame Stadium - South Bend, Indiana		2019-09-14	2019	3	Notre Dame	7	1	ACC	New Mexico		0	MWC	0	1	0	0	66	14	2	0	2	1	1
3	2019-09-21		Sat	(7) Notre Dame	@	(3) Georgia	SEC	L	17	23	2	1	L 1	Sanford Stadium - Athens, Georgia		2019-09-21	2019	4	Notre Dame	7	1	ACC	Georgia	3	1	SEC	0	1	1	1	17	23	2	1	3	0.666667	0
4	2019-09-28		Sat	(10) Notre Dame		(18) Virginia	ACC	W	35	20	3	1	W 1	Notre Dame Stadium - South Bend, Indiana		2019-09-28	2019	5	Notre Dame	10	1	ACC	Virginia	18	1	ACC	1	1	1	1	35	20	3	1	4	0.75	1
5	2019-10-05		Sat	(9) Notre Dame		Bowling Green	MAC	W	52	0	4	1	W 2	Notre Dame Stadium - South Bend, Indiana		2019-10-05	2019	6	Notre Dame	9	1	ACC	Bowling Green		0	MAC	0	1	0	0	52	0	4	1	5	0.8	1
6	2019-10-12		Sat	(9) Notre Dame		USC	Pac-12	W	30	27	5	1	W 3	Notre Dame Stadium - South Bend, Indiana		2019-10-12	2019	7	Notre Dame	9	1	ACC	USC		0	Pac-12	0	1	1	0	30	27	5	1	6	0.833333	1
7	2019-10-26		Sat	(8) Notre Dame	@	(19) Michigan	Big Ten	L	14	45	5	2	L 1	Michigan Stadium - Ann Arbor, Michigan		2019-10-26	2019	9	Notre Dame	8	1	ACC	Michigan	19	1	Big Ten	0	1	1	1	14	45	5	2	7	0.714286	0
8	2019-11-02		Sat	(16) Notre Dame		Virginia Tech	ACC	W	21	20	6	2	W 1	Notre Dame Stadium - South Bend, Indiana		2019-11-02	2019	10	Notre Dame	16	1	ACC	Virginia Tech		0	ACC	1	1	1	0	21	20	6	2	8	0.75	1
9	2019-11-09		Sat	(15) Notre Dame	@	Duke	ACC	W	38	7	7	2	W 2	Wallace Wade Stadium - Durham, North Carolina		2019-11-09	2019	11	Notre Dame	15	1	ACC	Duke		0	ACC	1	1	1	0	38	7	7	2	9	0.777778	1
10	2019-11-16		Sat	(16) Notre Dame		(21) Navy	American	W	52	20	8	2	W 3	Notre Dame Stadium - South Bend, Indiana		2019-11-16	2019	12	Notre Dame	16	1	ACC	Navy	21	1	American	0	1	0	1	52	20	8	2	10	0.8	1
11	2019-11-23		Sat	(15) Notre Dame		Boston College	ACC	W	40	7	9	2	W 4	Notre Dame Stadium - South Bend, Indiana		2019-11-23	2019	13	Notre Dame	15	1	ACC	Boston College		0	ACC	1	1	1	0	40	7	9	2	11	0.818182	1
12	2019-11-30		Sat	(15) Notre Dame	@	Stanford	Pac-12	W	45	24	10	2	W 5	Stanford Stadium - Stanford, California		2019-11-30	2019	14	Notre Dame	15	1	ACC	Stanford		0	Pac-12	0	1	1	0	45	24	10	2	12	0.833333	1
13	2019-12-28		Sat	(14) Notre Dame	N	Iowa State	Big 12	W	33	9	11	2	W 6	Camping World Bowl (Camping World Stadium - Orlando, Florida)		2019-12-28	2019	18	Notre Dame	14	1	ACC	Iowa State		0	Big 12	0	1	1	0	33	9	11	2	13	0.846154	1
1	2019-08-31		Sat	Pitt		Virginia	ACC	L	14	30	0	1	L 1	Heinz Field - Pittsburgh, Pennsylvania		2019-08-31	2019	1	Pitt		0	ACC	Virginia		0	ACC	1	1	1	0	14	30	0	1	1	0	0
2	2019-09-07		Sat	Pitt		Ohio	MAC	W	20	10	1	1	W 1	Heinz Field - Pittsburgh, Pennsylvania		2019-09-07	2019	2	Pitt		0	ACC	Ohio		0	MAC	0	1	0	0	20	10	1	1	2	0.5	1
3	2019-09-14		Sat	Pitt	@	(13) Penn State	Big Ten	L	10	17	1	2	L 1	Beaver Stadium - University Park, Pennsylvania		2019-09-14	2019	3	Pitt		0	ACC	Penn State	13	1	Big Ten	0	1	1	0	10	17	1	2	3	0.333333	0
4	2019-09-21		Sat	Pitt		(15) UCF	American	W	35	34	2	2	W 1	Heinz Field - Pittsburgh, Pennsylvania		2019-09-21	2019	4	Pitt		0	ACC	UCF	15	1	American	0	1	0	0	35	34	2	2	4	0.5	1
5	2019-09-28		Sat	Pitt		Delaware	Non-Major	W	17	14	3	2	W 2	Heinz Field - Pittsburgh, Pennsylvania		2019-09-28	2019	5	Pitt		0	ACC	Delaware		0	Non-Major	0	0	0	0	17	14	3	2	5	0.6	1
6	2019-10-05		Sat	Pitt	@	Duke	ACC	W	33	30	4	2	W 3	Wallace Wade Stadium - Durham, North Carolina		2019-10-05	2019	6	Pitt		0	ACC	Duke		0	ACC	1	1	1	0	33	30	4	2	6	0.666667	1
7	2019-10-18		Fri	Pitt	@	Syracuse	ACC	W	27	20	5	2	W 4	Carrier Dome - Syracuse, New York		2019-10-18	2019	8	Pitt		0	ACC	Syracuse		0	ACC	1	1	1	0	27	20	5	2	7	0.714286	1
8	2019-10-26		Sat	Pitt		Miami (FL)	ACC	L	12	16	5	3	L 1	Heinz Field - Pittsburgh, Pennsylvania		2019-10-26	2019	9	Pitt		0	ACC	Miami	FL	1	ACC	1	1	1	0	12	16	5	3	8	0.625	0
9	2019-11-02		Sat	Pitt	@	Georgia Tech	ACC	W	20	10	6	3	W 1	Bobby Dodd Stadium - Atlanta, Georgia		2019-11-02	2019	10	Pitt		0	ACC	Georgia Tech		0	ACC	1	1	1	0	20	10	6	3	9	0.666667	1
10	2019-11-14		Thu	Pitt		North Carolina	ACC	W	34	27	7	3	W 2	Heinz Field - Pittsburgh, Pennsylvania		2019-11-14	2019	12	Pitt		0	ACC	North Carolina		0	ACC	1	1	1	0	34	27	7	3	10	0.7	1
11	2019-11-23		Sat	Pitt	@	(25) Virginia Tech	ACC	L	0	28	7	4	L 1	Lane Stadium - Blacksburg, Virginia		2019-11-23	2019	13	Pitt		0	ACC	Virginia Tech	25	1	ACC	1	1	1	0	0	28	7	4	11	0.636364	0
12	2019-11-30		Sat	Pitt		Boston College	ACC	L	19	26	7	5	L 2	Heinz Field - Pittsburgh, Pennsylvania		2019-11-30	2019	14	Pitt		0	ACC	Boston College		0	ACC	1	1	1	0	19	26	7	5	12	0.583333	0
13	2019-12-26		Thu	Pitt	N	Eastern Michigan	MAC	W	34	30	8	5	W 1	Quick Lane Bowl (Ford Field - Detroit, Michigan)		2019-12-26	2019	18	Pitt		0	ACC	Eastern Michigan		0	MAC	0	1	0	0	34	30	8	5	13	0.615385	1
1	2019-08-31		Sat	(22) Syracuse	@	Liberty	Ind	W	24	0	1	0	W 1	Williams Stadium - Lynchburg, Virginia		2019-08-31	2019	1	Syracuse	22	1	ACC	Liberty		0	Ind	0	1	0	0	24	0	1	0	1	1	1
2	2019-09-07		Sat	(21) Syracuse	@	Maryland	Big Ten	L	20	63	1	1	L 1	Capital One Field at Maryland Stadium - College Park, Maryland		2019-09-07	2019	2	Syracuse	21	1	ACC	Maryland		0	Big Ten	0	1	1	0	20	63	1	1	2	0.5	0
3	2019-09-14		Sat	Syracuse		(1) Clemson	ACC	L	6	41	1	2	L 2	Carrier Dome - Syracuse, New York		2019-09-14	2019	3	Syracuse		0	ACC	Clemson	1	1	ACC	1	1	1	0	6	41	1	2	3	0.333333	0
4	2019-09-21		Sat	Syracuse		Western Michigan	MAC	W	52	33	2	2	W 1	Carrier Dome - Syracuse, New York		2019-09-21	2019	4	Syracuse		0	ACC	Western Michigan		0	MAC	0	1	0	0	52	33	2	2	4	0.5	1
5	2019-09-28		Sat	Syracuse		Holy Cross	Non-Major	W	41	3	3	2	W 2	Carrier Dome - Syracuse, New York		2019-09-28	2019	5	Syracuse		0	ACC	Holy Cross		0	Non-Major	0	0	0	0	41	3	3	2	5	0.6	1
6	2019-10-10		Thu	Syracuse	@	North Carolina State	ACC	L	10	16	3	3	L 1	Carter-Finley Stadium - Raleigh, North Carolina		2019-10-10	2019	7	Syracuse		0	ACC	North Carolina State		0	ACC	1	1	1	0	10	16	3	3	6	0.5	0
7	2019-10-18		Fri	Syracuse		Pitt	ACC	L	20	27	3	4	L 2	Carrier Dome - Syracuse, New York		2019-10-18	2019	8	Syracuse		0	ACC	Pitt		0	ACC	1	1	1	0	20	27	3	4	7	0.428571	0
8	2019-10-26		Sat	Syracuse	@	Florida State	ACC	L	17	35	3	5	L 3	Doak Campbell Stadium - Tallahassee, Florida		2019-10-26	2019	9	Syracuse		0	ACC	Florida State		0	ACC	1	1	1	0	17	35	3	5	8	0.375	0
9	2019-11-02		Sat	Syracuse		Boston College	ACC	L	27	58	3	6	L 4	DOME - Syracuse, New York		2019-11-02	2019	10	Syracuse		0	ACC	Boston College		0	ACC	1	1	1	0	27	58	3	6	9	0.333333	0
10	2019-11-16		Sat	Syracuse	@	Duke	ACC	W	49	6	4	6	W 1	Wallace Wade Stadium - Durham, North Carolina		2019-11-16	2019	12	Syracuse		0	ACC	Duke		0	ACC	1	1	1	0	49	6	4	6	10	0.4	1
11	2019-11-23		Sat	Syracuse	@	Louisville	ACC	L	34	56	4	7	L 1	Cardinal Stadium - Louisville, Kentucky		2019-11-23	2019	13	Syracuse		0	ACC	Louisville		0	ACC	1	1	1	0	34	56	4	7	11	0.363636	0
12	2019-11-30		Sat	Syracuse		Wake Forest	ACC	W	39	30	5	7	W 1	Carrier Dome - Syracuse, New York		2019-11-30	2019	14	Syracuse		0	ACC	Wake Forest		0	ACC	1	1	1	0	39	30	5	7	12	0.416667	1
1	2019-09-02		Mon	Louisville		(9) Notre Dame	ACC	L	17	35	0	1	L 1	Cardinal Stadium - Louisville, Kentucky		2019-09-02	2019	1	Louisville		0	ACC	Notre Dame	9	1	ACC	1	1	1	0	17	35	0	1	1	0	0
2	2019-09-07		Sat	Louisville		Eastern Kentucky	Non-Major	W	42	0	1	1	W 1	Cardinal Stadium - Louisville, Kentucky		2019-09-07	2019	2	Louisville		0	ACC	Eastern Kentucky		0	Non-Major	0	0	0	0	42	0	1	1	2	0.5	1
3	2019-09-14		Sat	Louisville	N	Western Kentucky	CUSA	W	38	21	2	1	W 2	Nissan Stadium - Nashville, Tennessee		2019-09-14	2019	3	Louisville		0	ACC	Western Kentucky		0	CUSA	0	1	0	0	38	21	2	1	3	0.666667	1
4	2019-09-21		Sat	Louisville	@	Florida State	ACC	L	24	35	2	2	L 1	Doak Campbell Stadium - Tallahassee, Florida		2019-09-21	2019	4	Louisville		0	ACC	Florida State		0	ACC	1	1	1	0	24	35	2	2	4	0.5	0
5	2019-10-05		Sat	Louisville		Boston College	ACC	W	41	39	3	2	W 1	Cardinal Stadium - Louisville, Kentucky		2019-10-05	2019	6	Louisville		0	ACC	Boston College		0	ACC	1	1	1	0	41	39	3	2	5	0.6	1
6	2019-10-12		Sat	Louisville	@	(19) Wake Forest	ACC	W	62	59	4	2	W 2	BB&T Field - Winston-Salem, North Carolina		2019-10-12	2019	7	Louisville		0	ACC	Wake Forest	19	1	ACC	1	1	1	0	62	59	4	2	6	0.666667	1
7	2019-10-19		Sat	Louisville		(3) Clemson	ACC	L	10	45	4	3	L 1	Cardinal Stadium - Louisville, Kentucky		2019-10-19	2019	8	Louisville		0	ACC	Clemson	3	1	ACC	1	1	1	0	10	45	4	3	7	0.571429	0
8	2019-10-26		Sat	Louisville		Virginia	ACC	W	28	21	5	3	W 1	Cardinal Stadium - Louisville, Kentucky		2019-10-26	2019	9	Louisville		0	ACC	Virginia		0	ACC	1	1	1	0	28	21	5	3	8	0.625	1
9	2019-11-09		Sat	Louisville	@	Miami (FL)	ACC	L	27	52	5	4	L 1	Hard Rock Stadium - Miami Gardens, Florida		2019-11-09	2019	11	Louisville		0	ACC	Miami	FL	1	ACC	1	1	1	0	27	52	5	4	9	0.555556	0
10	2019-11-16		Sat	Louisville	@	North Carolina State	ACC	W	34	20	6	4	W 1	Carter-Finley Stadium - Raleigh, North Carolina		2019-11-16	2019	12	Louisville		0	ACC	North Carolina State		0	ACC	1	1	1	0	34	20	6	4	10	0.6	1
11	2019-11-23		Sat	Louisville		Syracuse	ACC	W	56	34	7	4	W 2	Cardinal Stadium - Louisville, Kentucky		2019-11-23	2019	13	Louisville		0	ACC	Syracuse		0	ACC	1	1	1	0	56	34	7	4	11	0.636364	1
12	2019-11-30		Sat	Louisville	@	Kentucky	SEC	L	13	45	7	5	L 1	Kroger Field - Lexington, Kentucky		2019-11-30	2019	14	Louisville		0	ACC	Kentucky		0	SEC	0	1	1	0	13	45	7	5	12	0.583333	0
13	2019-12-30		Mon	Louisville	N	Mississippi State	SEC	W	38	28	8	5	W 1	Music City Bowl (Nissan Stadium - Nashville, Tennessee)		2019-12-30	2019	18	Louisville		0	ACC	Mississippi State		0	SEC	0	1	1	0	38	28	8	5	13	0.615385	1

## Sheet: 2020ACC
G	Date	Time	Day	School		Opponent	Conf		Pts	Opp	W	L	Streak	Notes		Date	Season	Week	Team	TeamRank_Top25	TeamRanked_Yes	Team_Conference	Opponent	OpponentRank_Top25	OpponentRanked_Yes	Opponent_Conference	ConferenceGame_Yes	OpponenFBS_Yes	Opponent_PowerFive	RankedVsRanked_Yes	PtsFor	PtsAgainst	Wins	Losses	GamesPlayed	Win%	GameResult_YesWin
1	2020-09-12	19:30:00	Sat	(1) Clemson	@	Wake Forest	ACC	W	37	13	1	0	W 1			2020-09-12	2020	2	Clemson	1	1	ACC	Wake Forest		0	ACC	1	1	1	0	37	13	1	0	1	1	1
2	2020-09-19	16:00:00	Sat	(1) Clemson		The Citadel	Non-Major	W	49	0	2	0	W 2			2020-09-19	2020	3	Clemson	1	1	ACC	The Citadel		0	Non-Major	0	0	0	0	49	0	2	0	2	1	1
3	2020-10-03	20:00:00	Sat	(1) Clemson		Virginia	ACC	W	41	23	3	0	W 3			2020-10-03	2020	5	Clemson	1	1	ACC	Virginia		0	ACC	1	1	1	0	41	23	3	0	3	1	1		0
4	2020-10-10	19:30:00	Sat	(1) Clemson		(7) Miami (FL)	ACC	W	42	17	4	0	W 4			2020-10-10	2020	6	Clemson	1	1	ACC	Miami	7	1	ACC	1	1	1	1	42	17	4	0	4	1	1
5	2020-10-17	12:00:00	Sat	(1) Clemson	@	Georgia Tech	ACC	W	73	7	5	0	W 5			2020-10-17	2020	7	Clemson	1	1	ACC	Georgia Tech		0	ACC	1	1	1	0	73	7	5	0	5	1	1
6	2020-10-24	12:00:00	Sat	(1) Clemson		Syracuse	ACC	W	47	21	6	0	W 6			2020-10-24	2020	8	Clemson	1	1	ACC	Syracuse		0	ACC	1	1	1	0	47	21	6	0	6	1	1
7	2020-10-31	12:00:00	Sat	(1) Clemson		Boston College	ACC	W	34	28	7	0	W 7			2020-10-31	2020	9	Clemson	1	1	ACC	Boston College		0	ACC	1	1	1	0	34	28	7	0	7	1	1
8	2020-11-07	19:30:00	Sat	(1) Clemson	@	(4) Notre Dame	ACC	L	40	47	7	1	L 1			2020-11-07	2020	10	Clemson	1	1	ACC	Notre Dame	4	1	ACC	1	1	1	1	40	47	7	1	8	0.875	0
9	2020-11-28	15:30:00	Sat	(4) Clemson		Pitt	ACC	W	52	17	8	1	W 1			2020-11-28	2020	13	Clemson	4	1	ACC	Pitt		0	ACC	1	1	1	0	52	17	8	1	9	0.888889	1
10	2020-12-05	19:30:00	Sat	(4) Clemson	@	Virginia Tech	ACC	W	45	10	9	1	W 2			2020-12-05	2020	14	Clemson	4	1	ACC	Virginia Tech		0	ACC	1	1	1	0	45	10	9	1	10	0.9	1
11	2020-12-19	16:00:00	Sat	(4) Clemson	N	(2) Notre Dame	ACC	W	34	10	10	1	W 3	ACC Championship Game		2020-12-19	2020	16	Clemson	4	1	ACC	Notre Dame	2	1	ACC	1	1	1	1	34	10	10	1	11	0.909091	1
12	2021-01-01	20:00:00	Fri	(2) Clemson	N	(3) Ohio State	Big Ten	L	28	49	10	2	L 1	Sugar Bowl (Mercedes-Benz Superdome - New Orleans, Louisiana)		2021-01-01	2020	18	Clemson	2	1	ACC	Ohio State	3	1	Big Ten	0	1	1	1	28	49	10	2	12	0.833333	0
1	2020-09-12	15:30:00	Sat	Florida State		Georgia Tech	ACC	L	13	16	0	1	L 1			2020-09-12	2020	2	Florida State		0	ACC	Georgia Tech		0	ACC	1	1	1	0	13	16	0	1	1	0	0
2	2020-09-26	19:30:00	Sat	Florida State	@	(12) Miami (FL)	ACC	L	10	52	0	2	L 2			2020-09-26	2020	4	Florida State		0	ACC	Miami	12	1	ACC	1	1	1	0	10	52	0	2	2	0	0
3	2020-10-03	16:00:00	Sat	Florida State		Jacksonville State	Non-Major	W	41	24	1	2	W 1			2020-10-03	2020	5	Florida State		0	ACC	Jacksonville State		0	Non-Major	0	0	0	0	41	24	1	2	3	0.333333	1
4	2020-10-10	19:30:00	Sat	Florida State	@	(5) Notre Dame	ACC	L	26	42	1	3	L 1			2020-10-10	2020	6	Florida State		0	ACC	Notre Dame	5	1	ACC	1	1	1	0	26	42	1	3	4	0.25	0
5	2020-10-17	19:30:00	Sat	Florida State		(5) North Carolina	ACC	W	31	28	2	3	W 1			2020-10-17	2020	7	Florida State		0	ACC	North Carolina	5	1	ACC	1	1	1	0	31	28	2	3	5	0.4	1
6	2020-10-24	12:00:00	Sat	Florida State	@	Louisville	ACC	L	16	48	2	4	L 1			2020-10-24	2020	8	Florida State		0	ACC	Louisville		0	ACC	1	1	1	0	16	48	2	4	6	0.333333	0
7	2020-11-07	16:00:00	Sat	Florida State		Pitt	ACC	L	17	41	2	5	L 2			2020-11-07	2020	10	Florida State		0	ACC	Pitt		0	ACC	1	1	1	0	17	41	2	5	7	0.285714	0
8	2020-11-14	19:30:00	Sat	Florida State	@	North Carolina State	ACC	L	22	38	2	6	L 3	Big 12 Championship Game		2020-11-14	2020	11	Florida State		0	ACC	North Carolina State		0	ACC	1	1	1	0	22	38	2	6	8	0.25	0
9	2020-12-12	16:00:00	Sat	Florida State		Duke	ACC	W	56	35	3	6	W 1	Fiesta Bowl (State Farm Stadium - Glendale, Arizona)		2020-12-12	2020	15	Florida State		0	ACC	Duke		0	ACC	1	1	1	0	56	35	3	6	9	0.333333	1
1	2020-09-12	14:30:00	Sat	Duke	@	(10) Notre Dame	ACC	L	13	27	0	1	L 1			2020-09-12	2020	2	Duke		0	ACC	Notre Dame	10	1	ACC	1	1	1	0	13	27	0	1	1	0	0
2	2020-09-19	12:00:00	Sat	Duke		Boston College	ACC	L	6	26	0	2	L 2			2020-09-19	2020	3	Duke		0	ACC	Boston College		0	ACC	1	1	1	0	6	26	0	2	2	0	0
3	2020-09-26	12:00:00	Sat	Duke	@	Virginia	ACC	L	20	38	0	3	L 3			2020-09-26	2020	4	Duke		0	ACC	Virginia		0	ACC	1	1	1	0	20	38	0	3	3	0	0
4	2020-10-03	16:00:00	Sat	Duke		Virginia Tech	ACC	L	31	38	0	4	L 4			2020-10-03	2020	5	Duke		0	ACC	Virginia Tech		0	ACC	1	1	1	0	31	38	0	4	4	0	0
5	2020-10-10	12:30:00	Sat	Duke	@	Syracuse	ACC	W	38	24	1	4	W 1			2020-10-10	2020	6	Duke		0	ACC	Syracuse		0	ACC	1	1	1	0	38	24	1	4	5	0.2	1
6	2020-10-17	15:30:00	Sat	Duke	@	North Carolina State	ACC	L	20	31	1	5	L 1			2020-10-17	2020	7	Duke		0	ACC	North Carolina State		0	ACC	1	1	1	0	20	31	1	5	6	0.166667	0
7	2020-10-31	19:00:00	Sat	Duke		Charlotte	CUSA	W	53	19	2	5	W 1			2020-10-31	2020	9	Duke		0	ACC	Charlotte		0	CUSA	0	1	0	0	53	19	2	5	7	0.285714	1
8	2020-11-07	12:00:00	Sat	Duke		North Carolina	ACC	L	24	56	2	6	L 1			2020-11-07	2020	10	Duke		0	ACC	North Carolina		0	ACC	1	1	1	0	24	56	2	6	8	0.25	0
9	2020-11-28	19:00:00	Sat	Duke	@	Georgia Tech	ACC	L	33	56	2	7	L 2			2020-11-28	2020	13	Duke		0	ACC	Georgia Tech		0	ACC	1	1	1	0	33	56	2	7	9	0.222222	0
10	2020-12-05	20:00:00	Sat	Duke		(9) Miami (FL)	ACC	L	0	48	2	8	L 3			2020-12-05	2020	14	Duke		0	ACC	Miami	9	1	ACC	1	1	1	0	0	48	2	8	10	0.2	0
11	2020-12-12	16:00:00	Sat	Duke	@	Florida State	ACC	L	35	56	2	9	L 4			2020-12-12	2020	15	Duke		0	ACC	Florida State		0	ACC	1	1	1	0	35	56	2	9	11	0.181818	0
1	2020-09-12	12:00:00	Sat	(18) North Carolina		Syracuse	ACC	W	31	6	1	0	W 1			2020-09-12	2020	2	North Carolina	18	1	ACC	Syracuse		0	ACC	1	1	1	0	31	6	1	0	1	1	1
2	2020-10-03	15:30:00	Sat	(12) North Carolina	@	Boston College	ACC	W	26	22	2	0	W 2			2020-10-03	2020	5	North Carolina	12	1	ACC	Boston College		0	ACC	1	1	1	0	26	22	2	0	2	1	1
3	2020-10-10	12:00:00	Sat	(8) North Carolina		(19) Virginia Tech	ACC	W	56	45	3	0	W 3			2020-10-10	2020	6	North Carolina	8	1	ACC	Virginia Tech	19	1	ACC	1	1	1	1	56	45	3	0	3	1	1
4	2020-10-17	19:30:00	Sat	(5) North Carolina	@	Florida State	ACC	L	28	31	3	1	L 1			2020-10-17	2020	7	North Carolina	5	1	ACC	Florida State		0	ACC	1	1	1	0	28	31	3	1	4	0.75	0
5	2020-10-24	12:00:00	Sat	(14) North Carolina		(23) North Carolina State	ACC	W	48	21	4	1	W 1			2020-10-24	2020	8	North Carolina	14	1	ACC	North Carolina State	23	1	ACC	1	1	1	1	48	21	4	1	5	0.8	1
6	2020-10-31	20:00:00	Sat	(15) North Carolina	@	Virginia	ACC	L	41	44	4	2	L 1			2020-10-31	2020	9	North Carolina	15	1	ACC	Virginia		0	ACC	1	1	1	0	41	44	4	2	6	0.666667	0
7	2020-11-07	12:00:00	Sat	North Carolina	@	Duke	ACC	W	56	24	5	2	W 1			2020-11-07	2020	10	North Carolina		0	ACC	Duke		0	ACC	1	1	1	0	56	24	5	2	7	0.714286	1
8	2020-11-14	12:00:00	Sat	North Carolina		Wake Forest	ACC	W	59	53	6	2	W 2			2020-11-14	2020	11	North Carolina		0	ACC	Wake Forest		0	ACC	1	1	1	0	59	53	6	2	8	0.75	1
9	2020-11-27	15:30:00	Fri	(25) North Carolina		(2) Notre Dame	ACC	L	17	31	6	3	L 1			2020-11-27	2020	13	North Carolina	25	1	ACC	Notre Dame	2	1	ACC	1	1	1	1	17	31	6	3	9	0.666667	0
10	2020-12-05	19:00:00	Sat	North Carolina		Western Carolina	Non-Major	W	49	9	7	3	W 1			2020-12-05	2020	14	North Carolina		0	ACC	Western Carolina		0	Non-Major	0	0	0	0	49	9	7	3	10	0.7	1
11	2020-12-12	15:30:00	Sat	(20) North Carolina	@	(9) Miami (FL)	ACC	W	62	26	8	3	W 2			2020-12-12	2020	15	North Carolina	20	1	ACC	Miami	9	1	ACC	1	1	1	1	62	26	8	3	11	0.727273	1
12	2021-01-02	20:00:00	Sat	(14) North Carolina	N	(5) Texas A&M	SEC	L	27	41	8	4	L 1	Orange Bowl (Hard Rock Stadium - Miami Gardens, Florida)		2021-01-02	2020	18	North Carolina	14	1	ACC	Texas A&M	5	1	SEC	0	1	1	1	27	41	8	4	12	0.666667	0
1	2020-09-19	20:00:00	Sat	North Carolina State		Wake Forest	ACC	W	45	42	1	0	W 1			2020-09-19	2020	3	North Carolina State		0	ACC	Wake Forest		0	ACC	1	1	1	0	45	42	1	0	1	1	1
2	2020-09-26	20:00:00	Sat	North Carolina State	@	(20) Virginia Tech	ACC	L	24	45	1	1	L 1			2020-09-26	2020	4	North Carolina State		0	ACC	Virginia Tech	20	1	ACC	1	1	1	0	24	45	1	1	2	0.5	0
3	2020-10-03	12:00:00	Sat	North Carolina State	@	(24) Pitt	ACC	W	30	29	2	1	W 1			2020-10-03	2020	5	North Carolina State		0	ACC	Pitt	24	1	ACC	1	1	1	0	30	29	2	1	3	0.666667	1
4	2020-10-10	12:00:00	Sat	North Carolina State	@	Virginia	ACC	W	38	21	3	1	W 2			2020-10-10	2020	6	North Carolina State		0	ACC	Virginia		0	ACC	1	1	1	0	38	21	3	1	4	0.75	1
5	2020-10-17	15:30:00	Sat	North Carolina State		Duke	ACC	W	31	20	4	1	W 3			2020-10-17	2020	7	North Carolina State		0	ACC	Duke		0	ACC	1	1	1	0	31	20	4	1	5	0.8	1
6	2020-10-24	12:00:00	Sat	(23) North Carolina State	@	(14) North Carolina	ACC	L	21	48	4	2	L 1			2020-10-24	2020	8	North Carolina State	23	1	ACC	North Carolina	14	1	ACC	1	1	1	1	21	48	4	2	6	0.666667	0
7	2020-11-06	19:30:00	Fri	North Carolina State		(11) Miami (FL)	ACC	L	41	44	4	3	L 2			2020-11-06	2020	10	North Carolina State		0	ACC	Miami	11	1	ACC	1	1	1	0	41	44	4	3	7	0.571429	0
8	2020-11-14	19:30:00	Sat	North Carolina State		Florida State	ACC	W	38	22	5	3	W 1			2020-11-14	2020	11	North Carolina State		0	ACC	Florida State		0	ACC	1	1	1	0	38	22	5	3	8	0.625	1
9	2020-11-21	19:30:00	Sat	North Carolina State		(21) Liberty	Ind	W	15	14	6	3	W 2			2020-11-21	2020	12	North Carolina State		0	ACC	Liberty	21	1	Ind	0	1	0	0	15	14	6	3	9	0.666667	1
10	2020-11-28	12:00:00	Sat	North Carolina State	@	Syracuse	ACC	W	36	29	7	3	W 3			2020-11-28	2020	13	North Carolina State		0	ACC	Syracuse		0	ACC	1	1	1	0	36	29	7	3	10	0.7	1
11	2020-12-05	16:00:00	Sat	North Carolina State		Georgia Tech	ACC	W	23	13	8	3	W 4			2020-12-05	2020	14	North Carolina State		0	ACC	Georgia Tech		0	ACC	1	1	1	0	23	13	8	3	11	0.727273	1
12	2021-01-02	12:00:00	Sat	(24) North Carolina State	N	Kentucky	SEC	L	21	23	8	4	L 1	Gator Bowl (TIAA Bank Field - Jacksonville, Florida)		2021-01-02	2020	18	North Carolina State	24	1	ACC	Kentucky		0	SEC	0	1	1	0	21	23	8	4	12	0.666667	0
1	2020-09-12	19:30:00	Sat	Wake Forest		(1) Clemson	ACC	L	13	37	0	1	L 1			2020-09-12	2020	2	Wake Forest		0	ACC	Clemson	1	1	ACC	1	1	1	0	13	37	0	1	1	0	0
2	2020-09-19	20:00:00	Sat	Wake Forest	@	North Carolina State	ACC	L	42	45	0	2	L 2			2020-09-19	2020	3	Wake Forest		0	ACC	North Carolina State		0	ACC	1	1	1	0	42	45	0	2	2	0	0
3	2020-10-02	20:00:00	Fri	Wake Forest		Campbell	Non-Major	W	66	14	1	2	W 1			2020-10-02	2020	5	Wake Forest		0	ACC	Campbell		0	Non-Major	0	0	0	0	66	14	1	2	3	0.333333	1
4	2020-10-17	16:00:00	Sat	Wake Forest		Virginia	ACC	W	40	23	2	2	W 2			2020-10-17	2020	7	Wake Forest		0	ACC	Virginia		0	ACC	1	1	1	0	40	23	2	2	4	0.5	1
5	2020-10-24	15:30:00	Sat	Wake Forest		(19) Virginia Tech	ACC	W	23	16	3	2	W 3			2020-10-24	2020	8	Wake Forest		0	ACC	Virginia Tech	19	1	ACC	1	1	1	0	23	16	3	2	5	0.6	1
6	2020-10-31	12:00:00	Sat	Wake Forest	@	Syracuse	ACC	W	38	14	4	2	W 4			2020-10-31	2020	9	Wake Forest		0	ACC	Syracuse		0	ACC	1	1	1	0	38	14	4	2	6	0.666667	1
7	2020-11-14	12:00:00	Sat	Wake Forest	@	North Carolina	ACC	L	53	59	4	3	L 1			2020-11-14	2020	11	Wake Forest		0	ACC	North Carolina		0	ACC	1	1	1	0	53	59	4	3	7	0.571429	0
8	2020-12-12	12:00:00	Sat	Wake Forest	@	Louisville	ACC	L	21	45	4	4	L 2			2020-12-12	2020	15	Wake Forest		0	ACC	Louisville		0	ACC	1	1	1	0	21	45	4	4	8	0.5	0
9	2020-12-30	12:00:00	Wed	Wake Forest	N	Wisconsin	Big Ten	L	28	42	4	5	L 3	Duke's Mayo Bowl (Bank of America Stadium - Charlotte, North Carolina)		2020-12-30	2020	18	Wake Forest		0	ACC	Wisconsin		0	Big Ten	0	1	1	0	28	42	4	5	9	0.444444	0
1	2020-09-26	12:00:00	Sat	Virginia		Duke	ACC	W	38	20	1	0	W 1			2020-09-26	2020	4	Virginia		0	ACC	Duke		0	ACC	1	1	1	0	38	20	1	0	1	1	1
2	2020-10-03	20:00:00	Sat	Virginia	@	(1) Clemson	ACC	L	23	41	1	1	L 1			2020-10-03	2020	5	Virginia		0	ACC	Clemson	1	1	ACC	1	1	1	0	23	41	1	1	2	0.5	0
3	2020-10-10	12:00:00	Sat	Virginia		North Carolina State	ACC	L	21	38	1	2	L 2			2020-10-10	2020	6	Virginia		0	ACC	North Carolina State		0	ACC	1	1	1	0	21	38	1	2	3	0.333333	0
4	2020-10-17	16:00:00	Sat	Virginia	@	Wake Forest	ACC	L	23	40	1	3	L 3			2020-10-17	2020	7	Virginia		0	ACC	Wake Forest		0	ACC	1	1	1	0	23	40	1	3	4	0.25	0
5	2020-10-24	20:00:00	Sat	Virginia	@	(11) Miami (FL)	ACC	L	14	19	1	4	L 4			2020-10-24	2020	8	Virginia		0	ACC	Miami	11	1	ACC	1	1	1	0	14	19	1	4	5	0.2	0
6	2020-10-31	20:00:00	Sat	Virginia		(15) North Carolina	ACC	W	44	41	2	4	W 1			2020-10-31	2020	9	Virginia		0	ACC	North Carolina	15	1	ACC	1	1	1	0	44	41	2	4	6	0.333333	1
7	2020-11-14	15:30:00	Sat	Virginia		Louisville	ACC	W	31	17	3	4	W 2			2020-11-14	2020	11	Virginia		0	ACC	Louisville		0	ACC	1	1	1	0	31	17	3	4	7	0.428571	1
8	2020-11-21	16:00:00	Sat	Virginia		Abilene Christian	Non-Major	W	55	15	4	4	W 3			2020-11-21	2020	12	Virginia		0	ACC	Abilene Christian		0	Non-Major	0	0	0	0	55	15	4	4	8	0.5	1
9	2020-12-05	15:30:00	Sat	Virginia		Boston College	ACC	W	43	32	5	4	W 4			2020-12-05	2020	14	Virginia		0	ACC	Boston College		0	ACC	1	1	1	0	43	32	5	4	9	0.555556	1
10	2020-12-12	20:00:00	Sat	Virginia	@	Virginia Tech	ACC	L	15	33	5	5	L 1	Cotton Bowl - Dallas, Texas		2020-12-12	2020	15	Virginia		0	ACC	Virginia Tech		0	ACC	1	1	1	0	15	33	5	5	10	0.5	0
1	2020-09-12	15:30:00	Sat	Georgia Tech	@	Florida State	ACC	W	16	13	1	0	W 1			2020-09-12	2020	2	Georgia Tech		0	ACC	Florida State		0	ACC	1	1	1	0	16	13	1	0	1	1	1
2	2020-09-19	15:30:00	Sat	Georgia Tech		(14) UCF	American	L	21	49	1	1	L 1			2020-09-19	2020	3	Georgia Tech		0	ACC	UCF	14	1	American	0	1	0	0	21	49	1	1	2	0.5	0
3	2020-09-26	12:00:00	Sat	Georgia Tech	@	Syracuse	ACC	L	20	37	1	2	L 2			2020-09-26	2020	4	Georgia Tech		0	ACC	Syracuse		0	ACC	1	1	1	0	20	37	1	2	3	0.333333	0
4	2020-10-09	19:00:00	Fri	Georgia Tech		Louisville	ACC	W	46	27	2	2	W 1			2020-10-09	2020	6	Georgia Tech		0	ACC	Louisville		0	ACC	1	1	1	0	46	27	2	2	4	0.5	1
5	2020-10-17	12:00:00	Sat	Georgia Tech		(1) Clemson	ACC	L	7	73	2	3	L 1			2020-10-17	2020	7	Georgia Tech		0	ACC	Clemson	1	1	ACC	1	1	1	0	7	73	2	3	5	0.4	0
6	2020-10-24	16:00:00	Sat	Georgia Tech	@	Boston College	ACC	L	27	48	2	4	L 2			2020-10-24	2020	8	Georgia Tech		0	ACC	Boston College		0	ACC	1	1	1	0	27	48	2	4	6	0.333333	0
7	2020-10-31	15:30:00	Sat	Georgia Tech		(4) Notre Dame	ACC	L	13	31	2	5	L 3			2020-10-31	2020	9	Georgia Tech		0	ACC	Notre Dame	4	1	ACC	1	1	1	0	13	31	2	5	7	0.285714	0
8	2020-11-28	19:00:00	Sat	Georgia Tech		Duke	ACC	W	56	33	3	5	W 1			2020-11-28	2020	13	Georgia Tech		0	ACC	Duke		0	ACC	1	1	1	0	56	33	3	5	8	0.375	1
9	2020-12-05	16:00:00	Sat	Georgia Tech	@	North Carolina State	ACC	L	13	23	3	6	L 1			2020-12-05	2020	14	Georgia Tech		0	ACC	North Carolina State		0	ACC	1	1	1	0	13	23	3	6	9	0.333333	0
10	2020-12-10	19:00:00	Thu	Georgia Tech		Pitt	ACC	L	20	34	3	7	L 2			2020-12-10	2020	15	Georgia Tech		0	ACC	Pitt		0	ACC	1	1	1	0	20	34	3	7	10	0.3	0
1	2020-09-10	20:00:00	Thu	Miami (FL)		UAB	CUSA	W	31	14	1	0	W 1			2020-09-10	2020	2	Miami	FL	1	ACC	UAB		0	CUSA	0	1	0	0	31	14	1	0	1	1	1
2	2020-09-19	19:30:00	Sat	(17) Miami (FL)	@	(18) Louisville	ACC	W	47	34	2	0	W 2			2020-09-19	2020	3	Miami	17	1	ACC	Louisville	18	1	ACC	1	1	1	1	47	34	2	0	2	1	1
3	2020-09-26	19:30:00	Sat	(12) Miami (FL)		Florida State	ACC	W	52	10	3	0	W 3			2020-09-26	2020	4	Miami	12	1	ACC	Florida State		0	ACC	1	1	1	0	52	10	3	0	3	1	1
4	2020-10-10	19:30:00	Sat	(7) Miami (FL)	@	(1) Clemson	ACC	L	17	42	3	1	L 1			2020-10-10	2020	6	Miami	7	1	ACC	Clemson	1	1	ACC	1	1	1	1	17	42	3	1	4	0.75	0
5	2020-10-17	12:00:00	Sat	(13) Miami (FL)		Pitt	ACC	W	31	19	4	1	W 1			2020-10-17	2020	7	Miami	13	1	ACC	Pitt		0	ACC	1	1	1	0	31	19	4	1	5	0.8	1
6	2020-10-24	20:00:00	Sat	(11) Miami (FL)		Virginia	ACC	W	19	14	5	1	W 2			2020-10-24	2020	8	Miami	11	1	ACC	Virginia		0	ACC	1	1	1	0	19	14	5	1	6	0.833333	1
7	2020-11-06	19:30:00	Fri	(11) Miami (FL)	@	North Carolina State	ACC	W	44	41	6	1	W 3			2020-11-06	2020	10	Miami	11	1	ACC	North Carolina State		0	ACC	1	1	1	0	44	41	6	1	7	0.857143	1
8	2020-11-14	12:00:00	Sat	(9) Miami (FL)	@	Virginia Tech	ACC	W	25	24	7	1	W 4			2020-11-14	2020	11	Miami	9	1	ACC	Virginia Tech		0	ACC	1	1	1	0	25	24	7	1	8	0.875	1
9	2020-12-05	20:00:00	Sat	(9) Miami (FL)	@	Duke	ACC	W	48	0	8	1	W 5			2020-12-05	2020	14	Miami	9	1	ACC	Duke		0	ACC	1	1	1	0	48	0	8	1	9	0.888889	1
10	2020-12-12	15:30:00	Sat	(9) Miami (FL)		(20) North Carolina	ACC	L	26	62	8	2	L 1			2020-12-12	2020	15	Miami	9	1	ACC	North Carolina	20	1	ACC	1	1	1	1	26	62	8	2	10	0.8	0
11	2020-12-29	17:30:00	Tue	(18) Miami (FL)	N	Oklahoma State	Big 12	L	34	37	8	3	L 2	Cheez-It Bowl (Camping World Stadium - Orlando, Florida)		2020-12-29	2020	18	Miami	18	1	ACC	Oklahoma State		0	Big 12	0	1	1	0	34	37	8	3	11	0.727273	0
1	2020-09-26	20:00:00	Sat	(20) Virginia Tech		North Carolina State	ACC	W	45	24	1	0	W 1			2020-09-26	2020	4	Virginia Tech	20	1	ACC	North Carolina State		0	ACC	1	1	1	0	45	24	1	0	1	1	1
2	2020-10-03	16:00:00	Sat	Virginia Tech	@	Duke	ACC	W	38	31	2	0	W 2			2020-10-03	2020	5	Virginia Tech		0	ACC	Duke		0	ACC	1	1	1	0	38	31	2	0	2	1	1
3	2020-10-10	12:00:00	Sat	(19) Virginia Tech	@	(8) North Carolina	ACC	L	45	56	2	1	L 1			2020-10-10	2020	6	Virginia Tech	19	1	ACC	North Carolina	8	1	ACC	1	1	1	1	45	56	2	1	3	0.666667	0
4	2020-10-17	20:00:00	Sat	(23) Virginia Tech		Boston College	ACC	W	40	14	3	1	W 1			2020-10-17	2020	7	Virginia Tech	23	1	ACC	Boston College		0	ACC	1	1	1	0	40	14	3	1	4	0.75	1
5	2020-10-24	15:30:00	Sat	(19) Virginia Tech	@	Wake Forest	ACC	L	16	23	3	2	L 1			2020-10-24	2020	8	Virginia Tech	19	1	ACC	Wake Forest		0	ACC	1	1	1	0	16	23	3	2	5	0.6	0
6	2020-10-31	16:00:00	Sat	Virginia Tech	@	Louisville	ACC	W	42	35	4	2	W 1			2020-10-31	2020	9	Virginia Tech		0	ACC	Louisville		0	ACC	1	1	1	0	42	35	4	2	6	0.666667	1
7	2020-11-07	12:00:00	Sat	Virginia Tech		(25) Liberty	Ind	L	35	38	4	3	L 1			2020-11-07	2020	10	Virginia Tech		0	ACC	Liberty	25	1	Ind	0	1	0	0	35	38	4	3	7	0.571429	0
8	2020-11-14	12:00:00	Sat	Virginia Tech		(9) Miami (FL)	ACC	L	24	25	4	4	L 2			2020-11-14	2020	11	Virginia Tech		0	ACC	Miami	9	1	ACC	1	1	1	0	24	25	4	4	8	0.5	0
9	2020-11-21	16:00:00	Sat	Virginia Tech	@	Pitt	ACC	L	14	47	4	5	L 3			2020-11-21	2020	12	Virginia Tech		0	ACC	Pitt		0	ACC	1	1	1	0	14	47	4	5	9	0.444444	0
10	2020-12-05	19:30:00	Sat	Virginia Tech		(4) Clemson	ACC	L	10	45	4	6	L 4			2020-12-05	2020	14	Virginia Tech		0	ACC	Clemson	4	1	ACC	1	1	1	0	10	45	4	6	10	0.4	0
11	2020-12-12	20:00:00	Sat	Virginia Tech		Virginia	ACC	W	33	15	5	6	W 1			2020-12-12	2020	15	Virginia Tech		0	ACC	Virginia		0	ACC	1	1	1	0	33	15	5	6	11	0.454545	1
1	2020-09-19	12:00:00	Sat	Boston College	@	Duke	ACC	W	26	6	1	0	W 1			2020-09-19	2020	3	Boston College		0	ACC	Duke		0	ACC	1	1	1	0	26	6	1	0	1	1	1
2	2020-09-26	18:00:00	Sat	Boston College		Texas State	Sun Belt	W	24	21	2	0	W 2			2020-09-26	2020	4	Boston College		0	ACC	Texas State		0	Sun Belt	0	1	0	0	24	21	2	0	2	1	1
3	2020-10-03	15:30:00	Sat	Boston College		(12) North Carolina	ACC	L	22	26	2	1	L 1			2020-10-03	2020	5	Boston College		0	ACC	North Carolina	12	1	ACC	1	1	1	0	22	26	2	1	3	0.666667	0
4	2020-10-10	16:00:00	Sat	Boston College		Pitt	ACC	W	31	30	3	1	W 1			2020-10-10	2020	6	Boston College		0	ACC	Pitt		0	ACC	1	1	1	0	31	30	3	1	4	0.75	1
5	2020-10-17	20:00:00	Sat	Boston College	@	(23) Virginia Tech	ACC	L	14	40	3	2	L 1			2020-10-17	2020	7	Boston College		0	ACC	Virginia Tech	23	1	ACC	1	1	1	0	14	40	3	2	5	0.6	0
6	2020-10-24	16:00:00	Sat	Boston College		Georgia Tech	ACC	W	48	27	4	2	W 1			2020-10-24	2020	8	Boston College		0	ACC	Georgia Tech		0	ACC	1	1	1	0	48	27	4	2	6	0.666667	1
7	2020-10-31	12:00:00	Sat	Boston College	@	(1) Clemson	ACC	L	28	34	4	3	L 1			2020-10-31	2020	9	Boston College		0	ACC	Clemson	1	1	ACC	1	1	1	0	28	34	4	3	7	0.571429	0
8	2020-11-07	14:00:00	Sat	Boston College	@	Syracuse	ACC	W	16	13	5	3	W 1			2020-11-07	2020	10	Boston College		0	ACC	Syracuse		0	ACC	1	1	1	0	16	13	5	3	8	0.625	1
9	2020-11-14	15:30:00	Sat	Boston College		(2) Notre Dame	ACC	L	31	45	5	4	L 1			2020-11-14	2020	11	Boston College		0	ACC	Notre Dame	2	1	ACC	1	1	1	0	31	45	5	4	9	0.555556	0
10	2020-11-28	16:00:00	Sat	Boston College		Louisville	ACC	W	34	27	6	4	W 1	Alumni Stadium - Chestnut Hill, Massachusetts		2020-11-28	2020	13	Boston College		0	ACC	Louisville		0	ACC	1	1	1	0	34	27	6	4	10	0.6	1
11	2020-12-05	15:30:00	Sat	Boston College	@	Virginia	ACC	L	32	43	6	5	L 1			2020-12-05	2020	14	Boston College		0	ACC	Virginia		0	ACC	1	1	1	0	32	43	6	5	11	0.545455	0
1	2020-09-12	14:30:00	Sat	(10) Notre Dame		Duke	ACC	W	27	13	1	0	W 1			2020-09-12	2020	2	Notre Dame	10	1	ACC	Duke		0	ACC	1	1	1	0	27	13	1	0	1	1	1
2	2020-09-19	14:30:00	Sat	(7) Notre Dame		South Florida	American	W	52	0	2	0	W 2			2020-09-19	2020	3	Notre Dame	7	1	ACC	South Florida		0	American	0	1	0	0	52	0	2	0	2	1	1
3	2020-10-10	19:30:00	Sat	(5) Notre Dame		Florida State	ACC	W	42	26	3	0	W 3			2020-10-10	2020	6	Notre Dame	5	1	ACC	Florida State		0	ACC	1	1	1	0	42	26	3	0	3	1	1
4	2020-10-17	14:30:00	Sat	(4) Notre Dame		Louisville	ACC	W	12	7	4	0	W 4			2020-10-17	2020	7	Notre Dame	4	1	ACC	Louisville		0	ACC	1	1	1	0	12	7	4	0	4	1	1
5	2020-10-24	15:30:00	Sat	(3) Notre Dame	@	Pitt	ACC	W	45	3	5	0	W 5			2020-10-24	2020	8	Notre Dame	3	1	ACC	Pitt		0	ACC	1	1	1	0	45	3	5	0	5	1	1
6	2020-10-31	15:30:00	Sat	(4) Notre Dame	@	Georgia Tech	ACC	W	31	13	6	0	W 6			2020-10-31	2020	9	Notre Dame	4	1	ACC	Georgia Tech		0	ACC	1	1	1	0	31	13	6	0	6	1	1
7	2020-11-07	19:30:00	Sat	(4) Notre Dame		(1) Clemson	ACC	W	47	40	7	0	W 7			2020-11-07	2020	10	Notre Dame	4	1	ACC	Clemson	1	1	ACC	1	1	1	1	47	40	7	0	7	1	1
8	2020-11-14	15:30:00	Sat	(2) Notre Dame	@	Boston College	ACC	W	45	31	8	0	W 8			2020-11-14	2020	11	Notre Dame	2	1	ACC	Boston College		0	ACC	1	1	1	0	45	31	8	0	8	1	1
9	2020-11-27	15:30:00	Fri	(2) Notre Dame	@	(25) North Carolina	ACC	W	31	17	9	0	W 9			2020-11-27	2020	13	Notre Dame	2	1	ACC	North Carolina	25	1	ACC	1	1	1	1	31	17	9	0	9	1	1
10	2020-12-05	14:30:00	Sat	(2) Notre Dame		Syracuse	ACC	W	45	21	10	0	W 10			2020-12-05	2020	14	Notre Dame	2	1	ACC	Syracuse		0	ACC	1	1	1	0	45	21	10	0	10	1	1
11	2020-12-19	16:00:00	Sat	(2) Notre Dame	N	(4) Clemson	ACC	L	10	34	10	1	L 1	ACC Championship Game		2020-12-19	2020	16	Notre Dame	2	1	ACC	Clemson	4	1	ACC	1	1	1	1	10	34	10	1	11	0.909091	0
12	2021-01-01	16:00:00	Fri	(4) Notre Dame	N	(1) Alabama	SEC	L	14	31	10	2	L 2	Rose Bowl (AT&T Stadium - Arlington, Texas)		2021-01-01	2020	18	Notre Dame	4	1	ACC	Alabama	1	1	SEC	0	1	1	1	14	31	10	2	12	0.833333	0
1	2020-09-12	16:00:00	Sat	Pitt		Austin Peay	Non-Major	W	55	0	1	0	W 1			2020-09-12	2020	2	Pitt		0	ACC	Austin Peay		0	Non-Major	0	0	0	0	55	0	1	0	1	1	1
2	2020-09-19	12:00:00	Sat	(25) Pitt		Syracuse	ACC	W	21	10	2	0	W 2			2020-09-19	2020	3	Pitt	25	1	ACC	Syracuse		0	ACC	1	1	1	0	21	10	2	0	2	1	1
3	2020-09-26	12:00:00	Sat	(21) Pitt		(24) Louisville	ACC	W	23	20	3	0	W 3			2020-09-26	2020	4	Pitt	21	1	ACC	Louisville	24	1	ACC	1	1	1	1	23	20	3	0	3	1	1
4	2020-10-03	12:00:00	Sat	(24) Pitt		North Carolina State	ACC	L	29	30	3	1	L 1			2020-10-03	2020	5	Pitt	24	1	ACC	North Carolina State		0	ACC	1	1	1	0	29	30	3	1	4	0.75	0
5	2020-10-10	16:00:00	Sat	Pitt	@	Boston College	ACC	L	30	31	3	2	L 2			2020-10-10	2020	6	Pitt		0	ACC	Boston College		0	ACC	1	1	1	0	30	31	3	2	5	0.6	0
6	2020-10-17	12:00:00	Sat	Pitt	@	(13) Miami (FL)	ACC	L	19	31	3	3	L 3			2020-10-17	2020	7	Pitt		0	ACC	Miami	13	1	ACC	1	1	1	0	19	31	3	3	6	0.5	0
7	2020-10-24	15:30:00	Sat	Pitt		(3) Notre Dame	ACC	L	3	45	3	4	L 4			2020-10-24	2020	8	Pitt		0	ACC	Notre Dame	3	1	ACC	1	1	1	0	3	45	3	4	7	0.428571	0
8	2020-11-07	16:00:00	Sat	Pitt	@	Florida State	ACC	W	41	17	4	4	W 1			2020-11-07	2020	10	Pitt		0	ACC	Florida State		0	ACC	1	1	1	0	41	17	4	4	8	0.5	1
9	2020-11-21	16:00:00	Sat	Pitt		Virginia Tech	ACC	W	47	14	5	4	W 2			2020-11-21	2020	12	Pitt		0	ACC	Virginia Tech		0	ACC	1	1	1	0	47	14	5	4	9	0.555556	1
10	2020-11-28	15:30:00	Sat	Pitt	@	(4) Clemson	ACC	L	17	52	5	5	L 1			2020-11-28	2020	13	Pitt		0	ACC	Clemson	4	1	ACC	1	1	1	0	17	52	5	5	10	0.5	0
11	2020-12-10	19:00:00	Thu	Pitt	@	Georgia Tech	ACC	W	34	20	6	5	W 1			2020-12-10	2020	15	Pitt		0	ACC	Georgia Tech		0	ACC	1	1	1	0	34	20	6	5	11	0.545455	1
1	2020-09-12	20:00:00	Sat	Louisville		Western Kentucky	CUSA	W	35	21	1	0	W 1			2020-09-12	2020	2	Louisville		0	ACC	Western Kentucky		0	CUSA	0	1	0	0	35	21	1	0	1	1	1
2	2020-09-19	19:30:00	Sat	(18) Louisville		(17) Miami (FL)	ACC	L	34	47	1	1	L 1			2020-09-19	2020	3	Louisville	18	1	ACC	Miami	17	1	ACC	1	1	1	1	34	47	1	1	2	0.5	0
3	2020-09-26	12:00:00	Sat	(24) Louisville	@	(21) Pitt	ACC	L	20	23	1	2	L 2			2020-09-26	2020	4	Louisville	24	1	ACC	Pitt	21	1	ACC	1	1	1	1	20	23	1	2	3	0.333333	0
4	2020-10-09	19:00:00	Fri	Louisville	@	Georgia Tech	ACC	L	27	46	1	3	L 3			2020-10-09	2020	6	Louisville		0	ACC	Georgia Tech		0	ACC	1	1	1	0	27	46	1	3	4	0.25	0
5	2020-10-17	14:30:00	Sat	Louisville	@	(4) Notre Dame	ACC	L	7	12	1	4	L 4			2020-10-17	2020	7	Louisville		0	ACC	Notre Dame	4	1	ACC	1	1	1	0	7	12	1	4	5	0.2	0
6	2020-10-24	12:00:00	Sat	Louisville		Florida State	ACC	W	48	16	2	4	W 1			2020-10-24	2020	8	Louisville		0	ACC	Florida State		0	ACC	1	1	1	0	48	16	2	4	6	0.333333	1
7	2020-10-31	16:00:00	Sat	Louisville		Virginia Tech	ACC	L	35	42	2	5	L 1			2020-10-31	2020	9	Louisville		0	ACC	Virginia Tech		0	ACC	1	1	1	0	35	42	2	5	7	0.285714	0
8	2020-11-14	15:30:00	Sat	Louisville	@	Virginia	ACC	L	17	31	2	6	L 2			2020-11-14	2020	11	Louisville		0	ACC	Virginia		0	ACC	1	1	1	0	17	31	2	6	8	0.25	0
9	2020-11-20	19:00:00	Fri	Louisville		Syracuse	ACC	W	30	0	3	6	W 1			2020-11-20	2020	12	Louisville		0	ACC	Syracuse		0	ACC	1	1	1	0	30	0	3	6	9	0.333333	1
10	2020-11-28	16:00:00	Sat	Louisville	@	Boston College	ACC	L	27	34	3	7	L 1	Alumni Stadium - Chestnut Hill, Massachusetts		2020-11-28	2020	13	Louisville		0	ACC	Boston College		0	ACC	1	1	1	0	27	34	3	7	10	0.3	0
11	2020-12-12	12:00:00	Sat	Louisville		Wake Forest	ACC	W	45	21	4	7	W 1			2020-12-12	2020	15	Louisville		0	ACC	Wake Forest		0	ACC	1	1	1	0	45	21	4	7	11	0.363636	1
1	2020-09-12	12:00:00	Sat	Syracuse	@	(18) North Carolina	ACC	L	6	31	0	1	L 1			2020-09-12	2020	2	Syracuse		0	ACC	North Carolina	18	1	ACC	1	1	1	0	6	31	0	1	1	0	0
2	2020-09-19	12:00:00	Sat	Syracuse	@	(25) Pitt	ACC	L	10	21	0	2	L 2			2020-09-19	2020	3	Syracuse		0	ACC	Pitt	25	1	ACC	1	1	1	0	10	21	0	2	2	0	0
3	2020-09-26	12:00:00	Sat	Syracuse		Georgia Tech	ACC	W	37	20	1	2	W 1			2020-09-26	2020	4	Syracuse		0	ACC	Georgia Tech		0	ACC	1	1	1	0	37	20	1	2	3	0.333333	1
4	2020-10-10	12:30:00	Sat	Syracuse		Duke	ACC	L	24	38	1	3	L 1			2020-10-10	2020	6	Syracuse		0	ACC	Duke		0	ACC	1	1	1	0	24	38	1	3	4	0.25	0
5	2020-10-17	12:00:00	Sat	Syracuse		Liberty	Ind	L	21	38	1	4	L 2			2020-10-17	2020	7	Syracuse		0	ACC	Liberty		0	Ind	0	1	0	0	21	38	1	4	5	0.2	0
6	2020-10-24	12:00:00	Sat	Syracuse	@	(1) Clemson	ACC	L	21	47	1	5	L 3			2020-10-24	2020	8	Syracuse		0	ACC	Clemson	1	1	ACC	1	1	1	0	21	47	1	5	6	0.166667	0
7	2020-10-31	12:00:00	Sat	Syracuse		Wake Forest	ACC	L	14	38	1	6	L 4			2020-10-31	2020	9	Syracuse		0	ACC	Wake Forest		0	ACC	1	1	1	0	14	38	1	6	7	0.142857	0
8	2020-11-07	14:00:00	Sat	Syracuse		Boston College	ACC	L	13	16	1	7	L 5			2020-11-07	2020	10	Syracuse		0	ACC	Boston College		0	ACC	1	1	1	0	13	16	1	7	8	0.125	0
9	2020-11-20	19:00:00	Fri	Syracuse	@	Louisville	ACC	L	0	30	1	8	L 6			2020-11-20	2020	12	Syracuse		0	ACC	Louisville		0	ACC	1	1	1	0	0	30	1	8	9	0.111111	0
10	2020-11-28	12:00:00	Sat	Syracuse		North Carolina State	ACC	L	29	36	1	9	L 7			2020-11-28	2020	13	Syracuse		0	ACC	North Carolina State		0	ACC	1	1	1	0	29	36	1	9	10	0.1	0
11	2020-12-05	14:30:00	Sat	Syracuse	@	(2) Notre Dame	ACC	L	21	45	1	10	L 8			2020-12-05	2020	14	Syracuse		0	ACC	Notre Dame	2	1	ACC	1	1	1	0	21	45	1	10	11	0.0909091	0
																													0
																													0
																													0
																													0
																													0
																													0
																													0
																													0
																													0
																													0
																													0
																													0
																													0
																													0
																													0
																													0
																													0
																													0
																													0
																													0
																													0
																													0
																													0
																													0
																													0
																													0
																													0
																													0
																													0
																													0

## Sheet: 2021ACC
G	Date	Time	Day	School		Opponent	Conf		Pts	Opp	W	L	Streak	Notes		Date	Year	Week	Team	TeamRank_Top25	TeamRanked_Yes	Team_Conference	Opponent	OpponentRank_Top25	OpponentRanked_Yes	Opponent_Conference	ConferenceGame_Yes	OpponenFBS_Yes	Opponent_PowerFive	RankedVsRanked_Yes	PtsFor	PtsAgainst	Wins	Losses	GamesPlayed	Win%	GameResult_YesWin
1	2021-09-04	19:30:00	Sat	(3) Clemson	N	(5) Georgia	SEC	L	3	10	0	1	L 1	Bank of America Stadium - Charlotte, North Carolina			2021	1	Clemson	3	1	ACC	Georgia	5	1	SEC	0	1	1	1	3	10	0	1	1	0	0
2	2021-09-11	17:00:00	Sat	(6) Clemson		South Carolina State	Non-Major	W	49	3	1	1	W 1				2021	2	Clemson	6	1	ACC	South Carolina State		0	Non-Major	0	0	0	0	49	3	1	1	2	0.5	1		4
3	2021-09-18	15:30:00	Sat	(6) Clemson		Georgia Tech	ACC	W	14	8	2	1	W 2				2021	3	Clemson	6	1	ACC	Georgia Tech		0	ACC	1	1	1	0	14	8	2	1	3	0.666667	1
4	2021-09-25	15:30:00	Sat	(9) Clemson	@	North Carolina State	ACC	L	21	27	2	2	L 1				2021	4	Clemson	9	1	ACC	North Carolina State		0	ACC	1	1	1	0	21	27	2	2	4	0.5	0
5	2021-10-02	19:30:00	Sat	(25) Clemson		Boston College	ACC	W	19	13	3	2	W 1				2021	5	Clemson	25	1	ACC	Boston College		0	ACC	1	1	1	0	19	13	3	2	5	0.6	1
6	2021-10-15	19:00:00	Fri	Clemson	@	Syracuse	ACC	W	17	14	4	2	W 2				2021	7	Clemson		0	ACC	Syracuse		0	ACC	1	1	1	0	17	14	4	2	6	0.666667	1
7	2021-10-23	15:30:00	Sat	Clemson	@	(23) Pitt	ACC	L	17	27	4	3	L 1				2021	8	Clemson		0	ACC	Pitt	23	1	ACC	1	1	1	0	17	27	4	3	7	0.571429	0
8	2021-10-30	15:30:00	Sat	Clemson		Florida State	ACC	W	30	20	5	3	W 1				2021	9	Clemson		0	ACC	Florida State		0	ACC	1	1	1	0	30	20	5	3	8	0.625	1
9	2021-11-06	19:30:00	Sat	Clemson	@	Louisville	ACC	W	30	24	6	3	W 2				2021	10	Clemson		0	ACC	Louisville		0	ACC	1	1	1	0	30	24	6	3	9	0.666667	1
10	2021-11-13	12:00:00	Sat	Clemson		Connecticut	Ind	W	44	7	7	3	W 3				2021	11	Clemson		0	ACC	Connecticut		0	Ind	0	1	0	0	44	7	7	3	10	0.7	1
11	2021-11-20	12:00:00	Sat	Clemson		(13) Wake Forest	ACC	W	48	27	8	3	W 4				2021	12	Clemson		0	ACC	Wake Forest	13	1	ACC	1	1	1	0	48	27	8	3	11	0.727273	1
12	2021-11-27	19:30:00	Sat	Clemson	@	South Carolina	SEC	W	30	0	9	3	W 5				2021	13	Clemson		0	ACC	South Carolina		0	SEC	0	1	1	0	30	0	9	3	12	0.75	1
13	2021-12-29	17:45:00	Wed	(19) Clemson	N	Iowa State	Big 12	W	20	13	10	3	W 6	Cheez-It Bowl (Camping World Stadium - Orlando, Florida)			2021	18	Clemson	19	1	ACC	Iowa State		0	Big 12	0	1	1	0	20	13	10	3	13	0.769231	1
1	2021-09-05	19:44:00	Sun	Florida State		(9) Notre Dame	ACC	L	38	41	0	1	L 1	Sugar Bowl (Caesars Superdome - New Orleans, Louisiana)			2021	1	Florida State		0	ACC	Notre Dame	9	1	ACC	1	1	1	0	38	41	0	1	1	0	0
2	2021-09-11	20:00:00	Sat	Florida State		Jacksonville State	Non-Major	L	17	20	0	2	L 2				2021	2	Florida State		0	ACC	Jacksonville State		0	Non-Major	0	0	0	0	17	20	0	2	2	0	0
3	2021-09-18	15:30:00	Sat	Florida State	@	Wake Forest	ACC	L	14	35	0	3	L 3				2021	3	Florida State		0	ACC	Wake Forest		0	ACC	1	1	1	0	14	35	0	3	3	0	0
4	2021-09-25	15:30:00	Sat	Florida State		Louisville	ACC	L	23	31	0	4	L 4				2021	4	Florida State		0	ACC	Louisville		0	ACC	1	1	1	0	23	31	0	4	4	0	0
5	2021-10-02	15:30:00	Sat	Florida State		Syracuse	ACC	W	33	30	1	4	W 1				2021	5	Florida State		0	ACC	Syracuse		0	ACC	1	1	1	0	33	30	1	4	5	0.2	1
6	2021-10-09	15:30:00	Sat	Florida State	@	North Carolina	ACC	W	35	25	2	4	W 2				2021	6	Florida State		0	ACC	North Carolina		0	ACC	1	1	1	0	35	25	2	4	6	0.333333	1
7	2021-10-23	12:00:00	Sat	Florida State		Massachusetts	Ind	W	59	3	3	4	W 3				2021	8	Florida State		0	ACC	Massachusetts		0	Ind	0	1	0	0	59	3	3	4	7	0.428571	1
8	2021-10-30	15:30:00	Sat	Florida State	@	Clemson	ACC	L	20	30	3	5	L 1				2021	9	Florida State		0	ACC	Clemson		0	ACC	1	1	1	0	20	30	3	5	8	0.375	0
9	2021-11-06	16:00:00	Sat	Florida State		North Carolina State	ACC	L	14	28	3	6	L 2				2021	10	Florida State		0	ACC	North Carolina State		0	ACC	1	1	1	0	14	28	3	6	9	0.333333	0
10	2021-11-13	15:30:00	Sat	Florida State		Miami (FL)	ACC	W	31	28	4	6	W 1				2021	11	Florida State		0	ACC	Miami	FL	1	ACC	1	1	1	0	31	28	4	6	10	0.4	1
11	2021-11-20	12:00:00	Sat	Florida State	@	Boston College	ACC	W	26	23	5	6	W 2				2021	12	Florida State		0	ACC	Boston College		0	ACC	1	1	1	0	26	23	5	6	11	0.454545	1
12	2021-11-27	12:00:00	Sat	Florida State	@	Florida	SEC	L	21	24	5	7	L 1				2021	13	Florida State		0	ACC	Florida		0	SEC	0	1	1	0	21	24	5	7	12	0.416667	0
1	2021-09-03	19:00:00	Fri	Duke	@	Charlotte	CUSA	L	28	31	0	1	L 1				2021	1	Duke		0	ACC	Charlotte		0	CUSA	0	1	0	0	28	31	0	1	1	0	0
2	2021-09-10	20:00:00	Fri	Duke		North Carolina A&T	Non-Major	W	45	17	1	1	W 1				2021	2	Duke		0	ACC	North Carolina A&T		0	Non-Major	0	0	0	0	45	17	1	1	2	0.5	1
3	2021-09-18	16:00:00	Sat	Duke		Northwestern	Big Ten	W	30	23	2	1	W 2				2021	3	Duke		0	ACC	Northwestern		0	Big Ten	0	1	1	0	30	23	2	1	3	0.666667	1
4	2021-09-25	16:00:00	Sat	Duke		Kansas	Big 12	W	52	33	3	1	W 3				2021	4	Duke		0	ACC	Kansas		0	Big 12	0	1	1	0	52	33	3	1	4	0.75	1
5	2021-10-02	12:00:00	Sat	Duke	@	North Carolina	ACC	L	7	38	3	2	L 1				2021	5	Duke		0	ACC	North Carolina		0	ACC	1	1	1	0	7	38	3	2	5	0.6	0
6	2021-10-09	12:30:00	Sat	Duke		Georgia Tech	ACC	L	27	31	3	3	L 2				2021	6	Duke		0	ACC	Georgia Tech		0	ACC	1	1	1	0	27	31	3	3	6	0.5	0
7	2021-10-16	12:30:00	Sat	Duke	@	Virginia	ACC	L	0	48	3	4	L 3				2021	7	Duke		0	ACC	Virginia		0	ACC	1	1	1	0	0	48	3	4	7	0.428571	0
8	2021-10-30	16:00:00	Sat	Duke	@	(13) Wake Forest	ACC	L	7	45	3	5	L 4				2021	9	Duke		0	ACC	Wake Forest	13	1	ACC	1	1	1	0	7	45	3	5	8	0.375	0
9	2021-11-06	12:00:00	Sat	Duke		Pitt	ACC	L	29	54	3	6	L 5				2021	10	Duke		0	ACC	Pitt		0	ACC	1	1	1	0	29	54	3	6	9	0.333333	0
10	2021-11-13	15:30:00	Sat	Duke	@	Virginia Tech	ACC	L	17	48	3	7	L 6				2021	11	Duke		0	ACC	Virginia Tech		0	ACC	1	1	1	0	17	48	3	7	10	0.3	0
11	2021-11-18	19:30:00	Thu	Duke		Louisville	ACC	L	22	62	3	8	L 7				2021	12	Duke		0	ACC	Louisville		0	ACC	1	1	1	0	22	62	3	8	11	0.272727	0
12	2021-11-27	12:30:00	Sat	Duke		Miami (FL)	ACC	L	10	47	3	9	L 8				2021	13	Duke		0	ACC	Miami	FL	1	ACC	1	1	1	0	10	47	3	9	12	0.25	0
1	2021-09-03	18:00:00	Fri	(10) North Carolina	@	Virginia Tech	ACC	L	10	17	0	1	L 1				2021	1	North Carolina	10	1	ACC	Virginia Tech		0	ACC	1	1	1	0	10	17	0	1	1	0	0
2	2021-09-11	19:30:00	Sat	(24) North Carolina		Georgia State	Sun Belt	W	59	17	1	1	W 1				2021	2	North Carolina	24	1	ACC	Georgia State		0	Sun Belt	0	1	0	0	59	17	1	1	2	0.5	1
3	2021-09-18	19:30:00	Sat	(21) North Carolina		Virginia	ACC	W	59	39	2	1	W 2				2021	3	North Carolina	21	1	ACC	Virginia		0	ACC	1	1	1	0	59	39	2	1	3	0.666667	1
4	2021-09-25	19:30:00	Sat	(21) North Carolina	N	Georgia Tech	ACC	L	22	45	2	2	L 1	Mercedes-Benz Stadium - Atlanta, Georgia			2021	4	North Carolina	21	1	ACC	Georgia Tech		0	ACC	1	1	1	0	22	45	2	2	4	0.5	0
5	2021-10-02	12:00:00	Sat	North Carolina		Duke	ACC	W	38	7	3	2	W 1				2021	5	North Carolina		0	ACC	Duke		0	ACC	1	1	1	0	38	7	3	2	5	0.6	1
6	2021-10-09	15:30:00	Sat	North Carolina		Florida State	ACC	L	25	35	3	3	L 1				2021	6	North Carolina		0	ACC	Florida State		0	ACC	1	1	1	0	25	35	3	3	6	0.5	0
7	2021-10-16	15:30:00	Sat	North Carolina		Miami (FL)	ACC	W	45	42	4	3	W 1				2021	7	North Carolina		0	ACC	Miami	FL	1	ACC	1	1	1	0	45	42	4	3	7	0.571429	1
8	2021-10-30	19:30:00	Sat	North Carolina	@	(11) Notre Dame	ACC	L	34	44	4	4	L 1				2021	9	North Carolina		0	ACC	Notre Dame	11	1	ACC	1	1	1	0	34	44	4	4	8	0.5	0
9	2021-11-06	12:00:00	Sat	North Carolina		(10) Wake Forest	ACC	W	58	55	5	4	W 1				2021	10	North Carolina		0	ACC	Wake Forest	10	1	ACC	1	1	1	0	58	55	5	4	9	0.555556	1
10	2021-11-11	19:30:00	Thu	North Carolina	@	(25) Pitt	ACC	L	23	30	5	5	L 1				2021	11	North Carolina		0	ACC	Pitt	25	1	ACC	1	1	1	0	23	30	5	5	10	0.5	0
11	2021-11-20	12:00:00	Sat	North Carolina		Wofford	Non-Major	W	34	14	6	5	W 1				2021	12	North Carolina		0	ACC	Wofford		0	Non-Major	0	0	0	0	34	14	6	5	11	0.545455	1
12	2021-11-26	19:00:00	Fri	North Carolina	@	(24) North Carolina State	ACC	L	30	34	6	6	L 1				2021	13	North Carolina		0	ACC	North Carolina State	24	1	ACC	1	1	1	0	30	34	6	6	12	0.5	0
13	2021-12-30	11:30:00	Thu	North Carolina	N	South Carolina	SEC	L	21	38	6	7	L 2	Duke's Mayo Bowl (Bank of America Stadium - Charlotte, North Carolina)			2021	18	North Carolina		0	ACC	South Carolina		0	SEC	0	1	1	0	21	38	6	7	13	0.461538	0
1	2021-09-02	19:30:00	Thu	North Carolina State		South Florida	American	W	45	0	1	0	W 1				2021	1	North Carolina State		0	ACC	South Florida		0	American	0	1	0	0	45	0	1	0	1	1	1
2	2021-09-11	19:00:00	Sat	North Carolina State	@	Mississippi State	SEC	L	10	24	1	1	L 1				2021	2	North Carolina State		0	ACC	Mississippi State		0	SEC	0	1	1	0	10	24	1	1	2	0.5	0
3	2021-09-18	19:30:00	Sat	North Carolina State		Furman	Non-Major	W	45	7	2	1	W 1				2021	3	North Carolina State		0	ACC	Furman		0	Non-Major	0	0	0	0	45	7	2	1	3	0.666667	1
4	2021-09-25	15:30:00	Sat	North Carolina State		(9) Clemson	ACC	W	27	21	3	1	W 2				2021	4	North Carolina State		0	ACC	Clemson	9	1	ACC	1	1	1	0	27	21	3	1	4	0.75	1
5	2021-10-02	18:00:00	Sat	(23) North Carolina State		Louisiana Tech	CUSA	W	34	27	4	1	W 3				2021	5	North Carolina State	23	1	ACC	Louisiana Tech		0	CUSA	0	1	0	0	34	27	4	1	5	0.8	1
6	2021-10-16	19:30:00	Sat	(22) North Carolina State	@	Boston College	ACC	W	33	7	5	1	W 4				2021	7	North Carolina State	22	1	ACC	Boston College		0	ACC	1	1	1	0	33	7	5	1	6	0.833333	1
7	2021-10-23	19:30:00	Sat	(18) North Carolina State	@	Miami (FL)	ACC	L	30	31	5	2	L 1				2021	8	North Carolina State	18	1	ACC	Miami	FL	1	ACC	1	1	1	1	30	31	5	2	7	0.714286	0
8	2021-10-30	19:30:00	Sat	North Carolina State		Louisville	ACC	W	28	13	6	2	W 1				2021	9	North Carolina State		0	ACC	Louisville		0	ACC	1	1	1	0	28	13	6	2	8	0.75	1
9	2021-11-06	16:00:00	Sat	North Carolina State	@	Florida State	ACC	W	28	14	7	2	W 2				2021	10	North Carolina State		0	ACC	Florida State		0	ACC	1	1	1	0	28	14	7	2	9	0.777778	1
10	2021-11-13	19:30:00	Sat	(21) North Carolina State	@	(13) Wake Forest	ACC	L	42	45	7	3	L 1				2021	11	North Carolina State	21	1	ACC	Wake Forest	13	1	ACC	1	1	1	1	42	45	7	3	10	0.7	0
11	2021-11-20	16:00:00	Sat	(25) North Carolina State		Syracuse	ACC	W	41	17	8	3	W 1				2021	12	North Carolina State	25	1	ACC	Syracuse		0	ACC	1	1	1	0	41	17	8	3	11	0.727273	1
12	2021-11-26	19:00:00	Fri	(24) North Carolina State		North Carolina	ACC	W	34	30	9	3	W 2				2021	13	North Carolina State	24	1	ACC	North Carolina		0	ACC	1	1	1	0	34	30	9	3	12	0.75	1
1	2021-09-03	19:00:00	Fri	Wake Forest		Old Dominion	CUSA	W	42	10	1	0	W 1				2021	1	Wake Forest		0	ACC	Old Dominion		0	CUSA	0	1	0	0	42	10	1	0	1	1	1
2	2021-09-11	12:00:00	Sat	Wake Forest		Norfolk State	Non-Major	W	41	16	2	0	W 2				2021	2	Wake Forest		0	ACC	Norfolk State		0	Non-Major	0	0	0	0	41	16	2	0	2	1	1
3	2021-09-18	15:30:00	Sat	Wake Forest		Florida State	ACC	W	35	14	3	0	W 3				2021	3	Wake Forest		0	ACC	Florida State		0	ACC	1	1	1	0	35	14	3	0	3	1	1
4	2021-09-24	19:00:00	Fri	Wake Forest	@	Virginia	ACC	W	37	17	4	0	W 4				2021	4	Wake Forest		0	ACC	Virginia		0	ACC	1	1	1	0	37	17	4	0	4	1	1
5	2021-10-02	12:30:00	Sat	(24) Wake Forest		Louisville	ACC	W	37	34	5	0	W 5				2021	5	Wake Forest	24	1	ACC	Louisville		0	ACC	1	1	1	0	37	34	5	0	5	1	1
6	2021-10-09	15:30:00	Sat	(19) Wake Forest	@	Syracuse	ACC	W	40	37	6	0	W 6				2021	6	Wake Forest	19	1	ACC	Syracuse		0	ACC	1	1	1	0	40	37	6	0	6	1	1
7	2021-10-23	12:00:00	Sat	(16) Wake Forest	@	Army	Ind	W	70	56	7	0	W 7				2021	8	Wake Forest	16	1	ACC	Army		0	Ind	0	1	0	0	70	56	7	0	7	1	1
8	2021-10-30	16:00:00	Sat	(13) Wake Forest		Duke	ACC	W	45	7	8	0	W 8				2021	9	Wake Forest	13	1	ACC	Duke		0	ACC	1	1	1	0	45	7	8	0	8	1	1
9	2021-11-06	12:00:00	Sat	(10) Wake Forest	@	North Carolina	ACC	L	55	58	8	1	L 1				2021	10	Wake Forest	10	1	ACC	North Carolina		0	ACC	1	1	1	0	55	58	8	1	9	0.888889	0
10	2021-11-13	19:30:00	Sat	(13) Wake Forest		(21) North Carolina State	ACC	W	45	42	9	1	W 1				2021	11	Wake Forest	13	1	ACC	North Carolina State	21	1	ACC	1	1	1	1	45	42	9	1	10	0.9	1
11	2021-11-20	12:00:00	Sat	(13) Wake Forest	@	Clemson	ACC	L	27	48	9	2	L 1				2021	12	Wake Forest	13	1	ACC	Clemson		0	ACC	1	1	1	0	27	48	9	2	11	0.818182	0
12	2021-11-27	12:00:00	Sat	(21) Wake Forest	@	Boston College	ACC	W	41	10	10	2	W 1				2021	13	Wake Forest	21	1	ACC	Boston College		0	ACC	1	1	1	0	41	10	10	2	12	0.833333	1
13	2021-12-04	20:00:00	Sat	(18) Wake Forest	N	(17) Pitt	ACC	L	21	45	10	3	L 1	ACC Championship Game			2021	14	Wake Forest	18	1	ACC	Pitt	17	1	ACC	1	1	1	1	21	45	10	3	13	0.769231	0
14	2021-12-31	11:00:00	Fri	(20) Wake Forest	N	Rutgers	Big Ten	W	38	10	11	3	W 1	Gator Bowl (TIAA Bank Field - Jacksonville, Florida)			2021	18	Wake Forest	20	1	ACC	Rutgers		0	Big Ten	0	1	1	0	38	10	11	3	14	0.785714	1
1	2021-09-04	19:30:00	Sat	Virginia		William & Mary	Non-Major	W	43	0	1	0	W 1				2021	1	Virginia		0	ACC	William & Mary		0	Non-Major	0	0	0	0	43	0	1	0	1	1	1
2	2021-09-11	11:00:00	Sat	Virginia		Illinois	Big Ten	W	42	14	2	0	W 2				2021	2	Virginia		0	ACC	Illinois		0	Big Ten	0	1	1	0	42	14	2	0	2	1	1
3	2021-09-18	19:30:00	Sat	Virginia	@	(21) North Carolina	ACC	L	39	59	2	1	L 1				2021	3	Virginia		0	ACC	North Carolina	21	1	ACC	1	1	1	0	39	59	2	1	3	0.666667	0
4	2021-09-24	19:00:00	Fri	Virginia		Wake Forest	ACC	L	17	37	2	2	L 2				2021	4	Virginia		0	ACC	Wake Forest		0	ACC	1	1	1	0	17	37	2	2	4	0.5	0
5	2021-09-30	19:30:00	Thu	Virginia	@	Miami (FL)	ACC	W	30	28	3	2	W 1				2021	5	Virginia		0	ACC	Miami	FL	1	ACC	1	1	1	0	30	28	3	2	5	0.6	1
6	2021-10-09	15:00:00	Sat	Virginia	@	Louisville	ACC	W	34	33	4	2	W 2				2021	6	Virginia		0	ACC	Louisville		0	ACC	1	1	1	0	34	33	4	2	6	0.666667	1
7	2021-10-16	12:30:00	Sat	Virginia		Duke	ACC	W	48	0	5	2	W 3				2021	7	Virginia		0	ACC	Duke		0	ACC	1	1	1	0	48	0	5	2	7	0.714286	1
8	2021-10-23	19:30:00	Sat	Virginia		Georgia Tech	ACC	W	48	40	6	2	W 4				2021	8	Virginia		0	ACC	Georgia Tech		0	ACC	1	1	1	0	48	40	6	2	8	0.75	1
9	2021-10-30	22:15:00	Sat	Virginia	@	(25) BYU	Ind	L	49	66	6	3	L 1				2021	9	Virginia		0	ACC	BYU	25	1	Ind	0	1	0	0	49	66	6	3	9	0.666667	0
10	2021-11-13	19:30:00	Sat	Virginia		(7) Notre Dame	ACC	L	3	28	6	4	L 2				2021	11	Virginia		0	ACC	Notre Dame	7	1	ACC	1	1	1	0	3	28	6	4	10	0.6	0
11	2021-11-20	15:30:00	Sat	Virginia	@	(20) Pitt	ACC	L	38	48	6	5	L 3				2021	12	Virginia		0	ACC	Pitt	20	1	ACC	1	1	1	0	38	48	6	5	11	0.545455	0
12	2021-11-27	15:45:00	Sat	Virginia		Virginia Tech	ACC	L	24	29	6	6	L 4				2021	13	Virginia		0	ACC	Virginia Tech		0	ACC	1	1	1	0	24	29	6	6	12	0.5	0
1	2021-09-04	19:30:00	Sat	Georgia Tech		Northern Illinois	MAC	L	21	22	0	1	L 1				2021	1	Georgia Tech		0	ACC	Northern Illinois		0	MAC	0	1	0	0	21	22	0	1	1	0	0
2	2021-09-11	12:00:00	Sat	Georgia Tech		Kennesaw State	Non-Major	W	45	17	1	1	W 1				2021	2	Georgia Tech		0	ACC	Kennesaw State		0	Non-Major	0	0	0	0	45	17	1	1	2	0.5	1
3	2021-09-18	15:30:00	Sat	Georgia Tech	@	(6) Clemson	ACC	L	8	14	1	2	L 1				2021	3	Georgia Tech		0	ACC	Clemson	6	1	ACC	1	1	1	0	8	14	1	2	3	0.333333	0
4	2021-09-25	19:30:00	Sat	Georgia Tech	N	(21) North Carolina	ACC	W	45	22	2	2	W 1	Mercedes-Benz Stadium - Atlanta, Georgia			2021	4	Georgia Tech		0	ACC	North Carolina	21	1	ACC	1	1	1	0	45	22	2	2	4	0.5	1
5	2021-10-02	12:00:00	Sat	Georgia Tech		Pitt	ACC	L	21	52	2	3	L 1				2021	5	Georgia Tech		0	ACC	Pitt		0	ACC	1	1	1	0	21	52	2	3	5	0.4	0
6	2021-10-09	12:30:00	Sat	Georgia Tech	@	Duke	ACC	W	31	27	3	3	W 1				2021	6	Georgia Tech		0	ACC	Duke		0	ACC	1	1	1	0	31	27	3	3	6	0.5	1
7	2021-10-23	19:30:00	Sat	Georgia Tech	@	Virginia	ACC	L	40	48	3	4	L 1				2021	8	Georgia Tech		0	ACC	Virginia		0	ACC	1	1	1	0	40	48	3	4	7	0.428571	0
8	2021-10-30	12:00:00	Sat	Georgia Tech		Virginia Tech	ACC	L	17	26	3	5	L 2				2021	9	Georgia Tech		0	ACC	Virginia Tech		0	ACC	1	1	1	0	17	26	3	5	8	0.375	0
9	2021-11-06	12:30:00	Sat	Georgia Tech	@	Miami (FL)	ACC	L	30	33	3	6	L 3				2021	10	Georgia Tech		0	ACC	Miami	FL	1	ACC	1	1	1	0	30	33	3	6	9	0.333333	0
10	2021-11-13	15:30:00	Sat	Georgia Tech		Boston College	ACC	L	30	41	3	7	L 4				2021	11	Georgia Tech		0	ACC	Boston College		0	ACC	1	1	1	0	30	41	3	7	10	0.3	0
11	2021-11-20	14:30:00	Sat	Georgia Tech	@	(6) Notre Dame	ACC	L	0	55	3	8	L 5				2021	12	Georgia Tech		0	ACC	Notre Dame	6	1	ACC	1	1	1	0	0	55	3	8	11	0.272727	0
12	2021-11-27	12:00:00	Sat	Georgia Tech		(1) Georgia	SEC	L	0	45	3	9	L 6				2021	13	Georgia Tech		0	ACC	Georgia	1	1	SEC	0	1	1	0	0	45	3	9	12	0.25	0
1	2021-09-04	15:30:00	Sat	(14) Miami (FL)	N	(1) Alabama	SEC	L	13	44	0	1	L 1	Mercedes-Benz Stadium - Atlanta, Georgia			2021	1	Miami	14	1	ACC	Alabama	1	1	SEC	0	1	1	1	13	44	0	1	1	0	0
2	2021-09-11	19:00:00	Sat	(22) Miami (FL)		Appalachian State	Sun Belt	W	25	23	1	1	W 1				2021	2	Miami	22	1	ACC	Appalachian State		0	Sun Belt	0	1	0	0	25	23	1	1	2	0.5	1
3	2021-09-18	12:00:00	Sat	(24) Miami (FL)		Michigan State	Big Ten	L	17	38	1	2	L 1				2021	3	Miami	24	1	ACC	Michigan State		0	Big Ten	0	1	1	0	17	38	1	2	3	0.333333	0
4	2021-09-25	12:30:00	Sat	Miami (FL)		Central Connecticut State	Non-Major	W	69	0	2	2	W 1				2021	4	Miami	FL	1	ACC	Central Connecticut State		0	Non-Major	0	0	0	0	69	0	2	2	4	0.5	1
5	2021-09-30	19:30:00	Thu	Miami (FL)		Virginia	ACC	L	28	30	2	3	L 1				N/A	5	Miami	FL	1	ACC	Virginia		0	ACC	1	1	1	0	28	30	2	3	5	0.4	0
6	2021-10-16	15:30:00	Sat	Miami (FL)	@	North Carolina	ACC	L	42	45	2	4	L 2				N/A	7	Miami	FL	1	ACC	North Carolina		0	ACC	1	1	1	0	42	45	2	4	6	0.333333	0
7	2021-10-23	19:30:00	Sat	Miami (FL)		(18) North Carolina State	ACC	W	31	30	3	4	W 1				N/A	8	Miami	FL	1	ACC	North Carolina State	18	1	ACC	1	1	1	1	31	30	3	4	7	0.428571	1
8	2021-10-30	12:00:00	Sat	Miami (FL)	@	(17) Pitt	ACC	W	38	34	4	4	W 2				N/A	9	Miami	FL	1	ACC	Pitt	17	1	ACC	1	1	1	1	38	34	4	4	8	0.5	1
9	2021-11-06	12:30:00	Sat	Miami (FL)		Georgia Tech	ACC	W	33	30	5	4	W 3				N/A	10	Miami	FL	1	ACC	Georgia Tech		0	ACC	1	1	1	0	33	30	5	4	9	0.555556	1
10	2021-11-13	15:30:00	Sat	Miami (FL)	@	Florida State	ACC	L	28	31	5	5	L 1				N/A	11	Miami	FL	1	ACC	Florida State		0	ACC	1	1	1	0	28	31	5	5	10	0.5	0
11	2021-11-20	19:30:00	Sat	Miami (FL)		Virginia Tech	ACC	W	38	26	6	5	W 1				N/A	12	Miami	FL	1	ACC	Virginia Tech		0	ACC	1	1	1	0	38	26	6	5	11	0.545455	1
12	2021-11-27	12:30:00	Sat	Miami (FL)	@	Duke	ACC	W	47	10	7	5	W 2				N/A	13	Miami	FL	1	ACC	Duke		0	ACC	1	1	1	0	47	10	7	5	12	0.583333	1
1	2021-09-03	18:00:00	Fri	Virginia Tech		(10) North Carolina	ACC	W	17	10	1	0	W 1				N/A	1	Virginia Tech		0	ACC	North Carolina	10	1	ACC	1	1	1	0	17	10	1	0	1	1	1
2	2021-09-11	14:00:00	Sat	(19) Virginia Tech		Middle Tennessee State	CUSA	W	35	14	2	0	W 2				N/A	2	Virginia Tech	19	1	ACC	Middle Tennessee State		0	CUSA	0	1	0	0	35	14	2	0	2	1	1
3	2021-09-18	12:00:00	Sat	(15) Virginia Tech	@	West Virginia	Big 12	L	21	27	2	1	L 1				N/A	3	Virginia Tech	15	1	ACC	West Virginia		0	Big 12	0	1	1	0	21	27	2	1	3	0.666667	0
4	2021-09-25	12:00:00	Sat	Virginia Tech		Richmond	Non-Major	W	21	10	3	1	W 1				N/A	4	Virginia Tech		0	ACC	Richmond		0	Non-Major	0	0	0	0	21	10	3	1	4	0.75	1
5	2021-10-09	19:30:00	Sat	Virginia Tech		(14) Notre Dame	ACC	L	29	32	3	2	L 1				2021	6	Virginia Tech		0	ACC	Notre Dame	14	1	ACC	1	1	1	0	29	32	3	2	5	0.6	0
6	2021-10-16	15:30:00	Sat	Virginia Tech		Pitt	ACC	L	7	28	3	3	L 2				2021	7	Virginia Tech		0	ACC	Pitt		0	ACC	1	1	1	0	7	28	3	3	6	0.5	0
7	2021-10-23	12:30:00	Sat	Virginia Tech		Syracuse	ACC	L	36	41	3	4	L 3				2021	8	Virginia Tech		0	ACC	Syracuse		0	ACC	1	1	1	0	36	41	3	4	7	0.428571	0
8	2021-10-30	12:00:00	Sat	Virginia Tech	@	Georgia Tech	ACC	W	26	17	4	4	W 1				2021	9	Virginia Tech		0	ACC	Georgia Tech		0	ACC	1	1	1	0	26	17	4	4	8	0.5	1
9	2021-11-05	19:30:00	Fri	Virginia Tech	@	Boston College	ACC	L	3	17	4	5	L 1				2021	10	Virginia Tech		0	ACC	Boston College		0	ACC	1	1	1	0	3	17	4	5	9	0.444444	0
10	2021-11-13	15:30:00	Sat	Virginia Tech		Duke	ACC	W	48	17	5	5	W 1				2021	11	Virginia Tech		0	ACC	Duke		0	ACC	1	1	1	0	48	17	5	5	10	0.5	1
11	2021-11-20	19:30:00	Sat	Virginia Tech	@	Miami (FL)	ACC	L	26	38	5	6	L 1				2021	12	Virginia Tech		0	ACC	Miami	FL	1	ACC	1	1	1	0	26	38	5	6	11	0.454545	0
12	2021-11-27	15:45:00	Sat	Virginia Tech	@	Virginia	ACC	W	29	24	6	6	W 1				2021	13	Virginia Tech		0	ACC	Virginia		0	ACC	1	1	1	0	29	24	6	6	12	0.5	1
13	2021-12-29	14:15:00	Wed	Virginia Tech	N	Maryland	Big Ten	L	10	54	6	7	L 1	Pinstripe Bowl (Yankee Stadium - New York, New York)			2021	18	Virginia Tech		0	ACC	Maryland		0	Big Ten	0	1	1	0	10	54	6	7	13	0.461538	0
1	2021-09-04	12:00:00	Sat	Boston College		Colgate	Non-Major	W	51	0	1	0	W 1				2021	1	Boston College		0	ACC	Colgate		0	Non-Major	0	0	0	0	51	0	1	0	1	1	1
2	2021-09-11	15:30:00	Sat	Boston College	@	Massachusetts	Ind	W	45	28	2	0	W 2				2021	2	Boston College		0	ACC	Massachusetts		0	Ind	0	1	0	0	45	28	2	0	2	1	1
3	2021-09-18	12:00:00	Sat	Boston College	@	Temple	American	W	28	3	3	0	W 3				2021	3	Boston College		0	ACC	Temple		0	American	0	1	0	0	28	3	3	0	3	1	1
4	2021-09-25	12:00:00	Sat	Boston College		Missouri	SEC	W	41	34	4	0	W 4	Texas Bowl (NRG Stadium - Houston, Texas)			2021	4	Boston College		0	ACC	Missouri		0	SEC	0	1	1	0	41	34	4	0	4	1	1
5	2021-10-02	19:30:00	Sat	Boston College	@	(25) Clemson	ACC	L	13	19	4	1	L 1				2021	5	Boston College		0	ACC	Clemson	25	1	ACC	1	1	1	0	13	19	4	1	5	0.8	0
6	2021-10-16	19:30:00	Sat	Boston College		(22) North Carolina State	ACC	L	7	33	4	2	L 2				2021	7	Boston College		0	ACC	North Carolina State	22	1	ACC	1	1	1	0	7	33	4	2	6	0.666667	0
7	2021-10-23	16:00:00	Sat	Boston College	@	Louisville	ACC	L	14	28	4	3	L 3				2021	8	Boston College		0	ACC	Louisville		0	ACC	1	1	1	0	14	28	4	3	7	0.571429	0
8	2021-10-30	15:30:00	Sat	Boston College	@	Syracuse	ACC	L	6	21	4	4	L 4				2021	9	Boston College		0	ACC	Syracuse		0	ACC	1	1	1	0	6	21	4	4	8	0.5	0
9	2021-11-05	19:30:00	Fri	Boston College		Virginia Tech	ACC	W	17	3	5	4	W 1				2021	10	Boston College		0	ACC	Virginia Tech		0	ACC	1	1	1	0	17	3	5	4	9	0.555556	1
10	2021-11-13	15:30:00	Sat	Boston College	@	Georgia Tech	ACC	W	41	30	6	4	W 2				2021	11	Boston College		0	ACC	Georgia Tech		0	ACC	1	1	1	0	41	30	6	4	10	0.6	1
11	2021-11-20	12:00:00	Sat	Boston College		Florida State	ACC	L	23	26	6	5	L 1				2021	12	Boston College		0	ACC	Florida State		0	ACC	1	1	1	0	23	26	6	5	11	0.545455	0
12	2021-11-27	12:00:00	Sat	Boston College		(21) Wake Forest	ACC	L	10	41	6	6	L 2				2021	13	Boston College		0	ACC	Wake Forest	21	1	ACC	1	1	1	0	10	41	6	6	12	0.5	0
1	2021-09-05	19:44:00	Sun	(9) Notre Dame	@	Florida State	ACC	W	41	38	1	0	W 1				2021	1	Notre Dame	9	1	ACC	Florida State		0	ACC	1	1	1	0	41	38	1	0	1	1	1
2	2021-09-11	14:30:00	Sat	(8) Notre Dame		Toledo	MAC	W	32	29	2	0	W 2				2021	2	Notre Dame	8	1	ACC	Toledo		0	MAC	0	1	0	0	32	29	2	0	2	1	1
3	2021-09-18	14:30:00	Sat	(12) Notre Dame		Purdue	Big Ten	W	27	13	3	0	W 3				2021	3	Notre Dame	12	1	ACC	Purdue		0	Big Ten	0	1	1	0	27	13	3	0	3	1	1
4	2021-09-25	12:00:00	Sat	(12) Notre Dame	N	(18) Wisconsin	Big Ten	W	41	13	4	0	W 4	Soldier Field - Chicago, Illinois			2021	4	Notre Dame	12	1	ACC	Wisconsin	18	1	Big Ten	0	1	1	1	41	13	4	0	4	1	1
5	2021-10-02	14:30:00	Sat	(9) Notre Dame		(7) Cincinnati	American	L	13	24	4	1	L 1				2021	5	Notre Dame	9	1	ACC	Cincinnati	7	1	American	0	1	0	1	13	24	4	1	5	0.8	0
6	2021-10-09	19:30:00	Sat	(14) Notre Dame	@	Virginia Tech	ACC	W	32	29	5	1	W 1				2021	6	Notre Dame	14	1	ACC	Virginia Tech		0	ACC	1	1	1	0	32	29	5	1	6	0.833333	1
7	2021-10-23	19:30:00	Sat	(13) Notre Dame		USC	Pac-12	W	31	16	6	1	W 2				2021	8	Notre Dame	13	1	ACC	USC		0	Pac-12	0	1	1	0	31	16	6	1	7	0.857143	1
8	2021-10-30	19:30:00	Sat	(11) Notre Dame		North Carolina	ACC	W	44	34	7	1	W 3				2021	9	Notre Dame	11	1	ACC	North Carolina		0	ACC	1	1	1	0	44	34	7	1	8	0.875	1
9	2021-11-06	15:30:00	Sat	(8) Notre Dame		Navy	American	W	34	6	8	1	W 4				2021	10	Notre Dame	8	1	ACC	Navy		0	American	0	1	0	0	34	6	8	1	9	0.888889	1
10	2021-11-13	19:30:00	Sat	(7) Notre Dame	@	Virginia	ACC	W	28	3	9	1	W 5				2021	11	Notre Dame	7	1	ACC	Virginia		0	ACC	1	1	1	0	28	3	9	1	10	0.9	1
11	2021-11-20	14:30:00	Sat	(6) Notre Dame		Georgia Tech	ACC	W	55	0	10	1	W 6				2021	12	Notre Dame	6	1	ACC	Georgia Tech		0	ACC	1	1	1	0	55	0	10	1	11	0.909091	1
12	2021-11-27	20:00:00	Sat	(5) Notre Dame	@	Stanford	Pac-12	W	45	14	11	1	W 7				2021	13	Notre Dame	5	1	ACC	Stanford		0	Pac-12	0	1	1	0	45	14	11	1	12	0.916667	1
13	2022-01-01	13:00:00	Sat	(5) Notre Dame	N	(9) Oklahoma State	Big 12	L	35	37	11	2	L 1	Fiesta Bowl (State Farm Stadium - Glendale, Arizona)			2021	18	Notre Dame	5	1	ACC	Oklahoma State	9	1	Big 12	0	1	1	1	35	37	11	2	13	0.846154	0
1	2021-09-04	16:00:00	Sat	Pitt		Massachusetts	Ind	W	51	7	1	0	W 1				2021	1	Pitt		0	ACC	Massachusetts		0	Ind	0	1	0	0	51	7	1	0	1	1	1
2	2021-09-11	12:00:00	Sat	Pitt	@	Tennessee	SEC	W	41	34	2	0	W 2				2021	2	Pitt		0	ACC	Tennessee		0	SEC	0	1	1	0	41	34	2	0	2	1	1
3	2021-09-18	12:00:00	Sat	Pitt		Western Michigan	MAC	L	41	44	2	1	L 1				2021	3	Pitt		0	ACC	Western Michigan		0	MAC	0	1	0	0	41	44	2	1	3	0.666667	0
4	2021-09-25	12:00:00	Sat	Pitt		New Hampshire	Non-Major	W	77	7	3	1	W 1				2021	4	Pitt		0	ACC	New Hampshire		0	Non-Major	0	0	0	0	77	7	3	1	4	0.75	1
5	2021-10-02	12:00:00	Sat	Pitt	@	Georgia Tech	ACC	W	52	21	4	1	W 2				2021	5	Pitt		0	ACC	Georgia Tech		0	ACC	1	1	1	0	52	21	4	1	5	0.8	1
6	2021-10-16	15:30:00	Sat	Pitt	@	Virginia Tech	ACC	W	28	7	5	1	W 3				2021	7	Pitt		0	ACC	Virginia Tech		0	ACC	1	1	1	0	28	7	5	1	6	0.833333	1
7	2021-10-23	15:30:00	Sat	(23) Pitt		Clemson	ACC	W	27	17	6	1	W 4				2021	8	Pitt	23	1	ACC	Clemson		0	ACC	1	1	1	0	27	17	6	1	7	0.857143	1
8	2021-10-30	12:00:00	Sat	(17) Pitt		Miami (FL)	ACC	L	34	38	6	2	L 1				2021	9	Pitt	17	1	ACC	Miami	FL	1	ACC	1	1	1	1	34	38	6	2	8	0.75	0
9	2021-11-06	12:00:00	Sat	Pitt	@	Duke	ACC	W	54	29	7	2	W 1				2021	10	Pitt		0	ACC	Duke		0	ACC	1	1	1	0	54	29	7	2	9	0.777778	1
10	2021-11-11	19:30:00	Thu	(25) Pitt		North Carolina	ACC	W	30	23	8	2	W 2				2021	11	Pitt	25	1	ACC	North Carolina		0	ACC	1	1	1	0	30	23	8	2	10	0.8	1
11	2021-11-20	15:30:00	Sat	(20) Pitt		Virginia	ACC	W	48	38	9	2	W 3				2021	12	Pitt	20	1	ACC	Virginia		0	ACC	1	1	1	0	48	38	9	2	11	0.818182	1
12	2021-11-27	19:30:00	Sat	(20) Pitt	@	Syracuse	ACC	W	31	14	10	2	W 4				2021	13	Pitt	20	1	ACC	Syracuse		0	ACC	1	1	1	0	31	14	10	2	12	0.833333	1
13	2021-12-04	20:00:00	Sat	(17) Pitt	N	(18) Wake Forest	ACC	W	45	21	11	2	W 5	ACC Championship Game			2021	14	Pitt	17	1	ACC	Wake Forest	18	1	ACC	1	1	1	1	45	21	11	2	13	0.846154	1
14	2021-12-30	19:00:00	Thu	(13) Pitt	N	(11) Michigan State	Big Ten	L	21	31	11	3	L 1	Peach Bowl (Mercedes-Benz Stadium - Atlanta, Georgia)			2021	18	Pitt	13	1	ACC	Michigan State	11	1	Big Ten	0	1	1	1	21	31	11	3	14	0.785714	0
1	2021-09-04	19:00:00	Sat	Syracuse	@	Ohio	MAC	W	29	9	1	0	W 1				2021	1	Syracuse		0	ACC	Ohio		0	MAC	0	1	0	0	29	9	1	0	1	1	1
2	2021-09-11	14:00:00	Sat	Syracuse		Rutgers	Big Ten	L	7	17	1	1	L 1				2021	2	Syracuse		0	ACC	Rutgers		0	Big Ten	0	1	1	0	7	17	1	1	2	0.5	0
3	2021-09-18	12:00:00	Sat	Syracuse		Albany	Non-Major	W	62	24	2	1	W 1				2021	3	Syracuse		0	ACC	Albany		0	Non-Major	0	0	0	0	62	24	2	1	3	0.666667	1
4	2021-09-24	20:00:00	Fri	Syracuse		Liberty	Ind	W	24	21	3	1	W 2				2021	4	Syracuse		0	ACC	Liberty		0	Ind	0	1	0	0	24	21	3	1	4	0.75	1
5	2021-10-02	15:30:00	Sat	Syracuse	@	Florida State	ACC	L	30	33	3	2	L 1				2021	5	Syracuse		0	ACC	Florida State		0	ACC	1	1	1	0	30	33	3	2	5	0.6	0
6	2021-10-09	15:30:00	Sat	Syracuse		(19) Wake Forest	ACC	L	37	40	3	3	L 2				2021	6	Syracuse		0	ACC	Wake Forest	19	1	ACC	1	1	1	0	37	40	3	3	6	0.5	0
7	2021-10-15	19:00:00	Fri	Syracuse		Clemson	ACC	L	14	17	3	4	L 3				2021	7	Syracuse		0	ACC	Clemson		0	ACC	1	1	1	0	14	17	3	4	7	0.428571	0
8	2021-10-23	12:30:00	Sat	Syracuse	@	Virginia Tech	ACC	W	41	36	4	4	W 1				2021	8	Syracuse		0	ACC	Virginia Tech		0	ACC	1	1	1	0	41	36	4	4	8	0.5	1
9	2021-10-30	15:30:00	Sat	Syracuse		Boston College	ACC	W	21	6	5	4	W 2				2021	9	Syracuse		0	ACC	Boston College		0	ACC	1	1	1	0	21	6	5	4	9	0.555556	1
10	2021-11-13	12:00:00	Sat	Syracuse	@	Louisville	ACC	L	3	41	5	5	L 1				2021	11	Syracuse		0	ACC	Louisville		0	ACC	1	1	1	0	3	41	5	5	10	0.5	0
11	2021-11-20	16:00:00	Sat	Syracuse	@	(25) North Carolina State	ACC	L	17	41	5	6	L 2				2021	12	Syracuse		0	ACC	North Carolina State	25	1	ACC	1	1	1	0	17	41	5	6	11	0.454545	0
12	2021-11-27	19:30:00	Sat	Syracuse		(20) Pitt	ACC	L	14	31	5	7	L 3				2021	13	Syracuse		0	ACC	Pitt	20	1	ACC	1	1	1	0	14	31	5	7	12	0.416667	0
1	2021-09-06	20:00:00	Mon	Louisville	N	Ole Miss	SEC	L	24	43	0	1	L 1	Mercedes-Benz Stadium - Atlanta, Georgia			2021	1	Louisville		0	ACC	Ole Miss		0	SEC	0	1	1	0	24	43	0	1	1	0	0
2	2021-09-11	19:00:00	Sat	Louisville		Eastern Kentucky	Non-Major	W	30	3	1	1	W 1				2021	2	Louisville		0	ACC	Eastern Kentucky		0	Non-Major	0	0	0	0	30	3	1	1	2	0.5	1
3	2021-09-17	19:30:00	Fri	Louisville		UCF	American	W	42	35	2	1	W 2				2021	3	Louisville		0	ACC	UCF		0	American	0	1	0	0	42	35	2	1	3	0.666667	1
4	2021-09-25	15:30:00	Sat	Louisville	@	Florida State	ACC	W	31	23	3	1	W 3				2021	4	Louisville		0	ACC	Florida State		0	ACC	1	1	1	0	31	23	3	1	4	0.75	1
5	2021-10-02	12:30:00	Sat	Louisville	@	(24) Wake Forest	ACC	L	34	37	3	2	L 1				2021	5	Louisville		0	ACC	Wake Forest	24	1	ACC	1	1	1	0	34	37	3	2	5	0.6	0
6	2021-10-09	15:00:00	Sat	Louisville		Virginia	ACC	L	33	34	3	3	L 2				2021	6	Louisville		0	ACC	Virginia		0	ACC	1	1	1	0	33	34	3	3	6	0.5	0
7	2021-10-23	16:00:00	Sat	Louisville		Boston College	ACC	W	28	14	4	3	W 1				2021	8	Louisville		0	ACC	Boston College		0	ACC	1	1	1	0	28	14	4	3	7	0.571429	1
8	2021-10-30	19:30:00	Sat	Louisville	@	North Carolina State	ACC	L	13	28	4	4	L 1				2021	9	Louisville		0	ACC	North Carolina State		0	ACC	1	1	1	0	13	28	4	4	8	0.5	0
9	2021-11-06	19:30:00	Sat	Louisville		Clemson	ACC	L	24	30	4	5	L 2				2021	10	Louisville		0	ACC	Clemson		0	ACC	1	1	1	0	24	30	4	5	9	0.444444	0
10	2021-11-13	12:00:00	Sat	Louisville		Syracuse	ACC	W	41	3	5	5	W 1				2021	11	Louisville		0	ACC	Syracuse		0	ACC	1	1	1	0	41	3	5	5	10	0.5	1
11	2021-11-18	19:30:00	Thu	Louisville	@	Duke	ACC	W	62	22	6	5	W 2				2021	12	Louisville		0	ACC	Duke		0	ACC	1	1	1	0	62	22	6	5	11	0.545455	1
12	2021-11-27	19:30:00	Sat	Louisville		Kentucky	SEC	L	21	52	6	6	L 1				2021	13	Louisville		0	ACC	Kentucky		0	SEC	0	1	1	0	21	52	6	6	12	0.5	0
13	2021-12-28	15:15:00	Tue	Louisville	N	Air Force	MWC	L	28	31	6	7	L 2	First Responder Bowl (Gerald J. Ford Stadium - Dallas, Texas)			2021	18	Louisville		0	ACC	Air Force		0	MWC	0	1	0	0	28	31	6	7	13	0.461538	0
																													0
																													0
																													0
																													0

## Sheet: 2022ACC
G	Date	Time	Day	School		Opponent	Conf		Pts	Opp	W	L	Streak	Notes		Date	Year	Week	Team	TeamRank_Top25	TeamRanked_Yes	Team_Conference	Opponent	OpponentRank_Top25	OpponentRanked_Yes	Opponent_Conference	ConferenceGame_Yes	OpponenFBS_Yes	Opponent_PowerFive	RankedVsRanked_Yes	PtsFor	PtsAgainst	Wins	Losses	GamesPlayed	Win%	GameResult_YesWin
1	2022-09-05	20:00:00	Mon	(4) Clemson	@	Georgia Tech	ACC	W	41	10	1	0	W 1			2022-09-05	2022	1	Clemson	4	1	ACC	Georgia Tech		0	ACC	1	1	1	0	41	10	1	0	1	1	1
2	2022-09-10	15:30:00	Sat	(5) Clemson		Furman	Non-Major	W	35	12	2	0	W 2			2022-09-10	2022	2	Clemson	5	1	ACC	Furman		0	Non-Major	0	0	0	0	35	12	2	0	2	1	1
3	2022-09-17	20:00:00	Sat	(5) Clemson		Louisiana Tech	CUSA	W	48	20	3	0	W 3			2022-09-17	2022	3	Clemson	5	1	ACC	Louisiana Tech		0	CUSA	0	1	0	0	48	20	3	0	3	1	1
4	2022-09-24	12:00:00	Sat	(5) Clemson	@	(21) Wake Forest	ACC	W	51	45	4	0	W 4			2022-09-24	2022	4	Clemson	5	1	ACC	Wake Forest	21	1	ACC	1	1	1	1	51	45	4	0	4	1	1
5	2022-10-01	19:30:00	Sat	(5) Clemson		(10) North Carolina State	ACC	W	30	20	5	0	W 5			2022-10-01	2022	5	Clemson	5	1	ACC	North Carolina State	10	1	ACC	1	1	1	1	30	20	5	0	5	1	1
6	2022-10-08	19:30:00	Sat	(5) Clemson	@	Boston College	ACC	W	31	3	6	0	W 6			2022-10-08	2022	6	Clemson	5	1	ACC	Boston College		0	ACC	1	1	1	0	31	3	6	0	6	1	1
7	2022-10-15	19:30:00	Sat	(4) Clemson	@	Florida State	ACC	W	34	28	7	0	W 7			2022-10-15	2022	7	Clemson	4	1	ACC	Florida State		0	ACC	1	1	1	0	34	28	7	0	7	1	1
8	2022-10-22	12:00:00	Sat	(5) Clemson		(14) Syracuse	ACC	W	27	21	8	0	W 8			2022-10-22	2022	8	Clemson	5	1	ACC	Syracuse	14	1	ACC	1	1	1	1	27	21	8	0	8	1	1
9	2022-11-05	19:30:00	Sat	(5) Clemson	@	Notre Dame	ACC	L	14	35	8	1	L 1			2022-11-05	2022	10	Clemson	5	1	ACC	Notre Dame		0	ACC	1	1	1	0	14	35	8	1	9	0.888889	0
10	2022-11-12	15:30:00	Sat	(12) Clemson		Louisville	ACC	W	31	16	9	1	W 1			2022-11-12	2022	11	Clemson	12	1	ACC	Louisville		0	ACC	1	1	1	0	31	16	9	1	10	0.9	1
11	2022-11-19	15:30:00	Sat	(9) Clemson		Miami (FL)	ACC	W	40	10	10	1	W 2			2022-11-19	2022	12	Clemson	9	1	ACC	Miami	FL	1	ACC	1	1	1	1	40	10	10	1	11	0.909091	1
12	2022-11-26	12:00:00	Sat	(7) Clemson		South Carolina	SEC	L	30	31	10	2	L 1			2022-11-26	2022	13	Clemson	7	1	ACC	South Carolina		0	SEC	0	1	1	0	30	31	10	2	12	0.833333	0
13	2022-12-03	20:00:00	Sat	(10) Clemson	N	(24) North Carolina	ACC	W	39	10	11	2	W 1	ACC Championship Game		2022-12-03	2022	14	Clemson	10	1	ACC	North Carolina	24	1	ACC	1	1	1	1	39	10	11	2	13	0.846154	1
14	2022-12-30	20:00:00	Fri	(10) Clemson	N	(6) Tennessee	SEC	L	14	31	11	3	L 1	Orange Bowl		2022-12-30	2022	18	Clemson	10	1	ACC	Tennessee	6	1	SEC	0	1	1	1	14	31	11	3	14	0.785714	0
1	2022-08-27	17:00:00	Sat	Florida State		Duquesne	Non-Major	W	47	7	1	0	W 1			2022-08-27	2022	1	Florida State		0	ACC	Duquesne		0	Non-Major	0	0	0	0	47	7	1	0	1	1	1
2	2022-09-04	19:30:00	Sun	Florida State	N	LSU	SEC	W	24	23	2	0	W 2			2022-09-04	2022	1	Florida State		0	ACC	LSU		0	SEC	0	1	1	0	24	23	2	0	2	1	1
3	2022-09-16	19:30:00	Fri	Florida State	@	Louisville	ACC	W	35	31	3	0	W 3			2022-09-16	2022	3	Florida State		0	ACC	Louisville		0	ACC	1	1	1	0	35	31	3	0	3	1	1
4	2022-09-24	20:00:00	Sat	Florida State		Boston College	ACC	W	44	14	4	0	W 4			2022-09-24	2022	4	Florida State		0	ACC	Boston College		0	ACC	1	1	1	0	44	14	4	0	4	1	1
5	2022-10-01	15:30:00	Sat	(23) Florida State		(22) Wake Forest	ACC	L	21	31	4	1	L 1			2022-10-01	2022	5	Florida State	23	1	ACC	Wake Forest	22	1	ACC	1	1	1	1	21	31	4	1	5	0.8	0
6	2022-10-08	20:00:00	Sat	Florida State	@	(14) North Carolina State	ACC	L	17	19	4	2	L 2			2022-10-08	2022	6	Florida State		0	ACC	North Carolina State	14	1	ACC	1	1	1	0	17	19	4	2	6	0.666667	0
7	2022-10-15	19:30:00	Sat	Florida State		(4) Clemson	ACC	L	28	34	4	3	L 3			2022-10-15	2022	7	Florida State		0	ACC	Clemson	4	1	ACC	1	1	1	0	28	34	4	3	7	0.571429	0
8	2022-10-29	12:00:00	Sat	Florida State		Georgia Tech	ACC	W	41	16	5	3	W 1			2022-10-29	2022	9	Florida State		0	ACC	Georgia Tech		0	ACC	1	1	1	0	41	16	5	3	8	0.625	1
9	2022-11-05	19:30:00	Sat	Florida State	@	Miami (FL)	ACC	W	45	3	6	3	W 2			2022-11-05	2022	10	Florida State		0	ACC	Miami	FL	1	ACC	1	1	1	0	45	3	6	3	9	0.666667	1
10	2022-11-12	20:00:00	Sat	(25) Florida State	@	Syracuse	ACC	W	38	3	7	3	W 3			2022-11-12	2022	11	Florida State	25	1	ACC	Syracuse		0	ACC	1	1	1	0	38	3	7	3	10	0.7	1
11	2022-11-19	12:00:00	Sat	(20) Florida State		Louisiana	Sun Belt	W	49	17	8	3	W 4			2022-11-19	2022	12	Florida State	20	1	ACC	Louisiana		0	Sun Belt	0	1	0	0	49	17	8	3	11	0.727273	1
12	2022-11-25	19:30:00	Fri	(16) Florida State		Florida	SEC	W	45	38	9	3	W 5			2022-11-25	2022	13	Florida State	16	1	ACC	Florida		0	SEC	0	1	1	0	45	38	9	3	12	0.75	1
13	2022-12-29	17:30:00	Thu	(13) Florida State	N	Oklahoma	Big 12	W	35	32	10	3	W 6	Cheez-It Bowl		2022-12-29	2022	18	Florida State	13	1	ACC	Oklahoma		0	Big 12	0	1	1	0	35	32	10	3	13	0.769231	1
1	2022-09-02	19:30:00	Fri	Duke		Temple	American	W	30	0	1	0	W 1			2022-09-02	2022	1	Duke		0	ACC	Temple		0	American	0	1	0	0	30	0	1	0	1	1	1
2	2022-09-10	12:00:00	Sat	Duke	@	Northwestern	Big Ten	W	31	23	2	0	W 2			2022-09-10	2022	2	Duke		0	ACC	Northwestern		0	Big Ten	0	1	1	0	31	23	2	0	2	1	1
3	2022-09-17	18:00:00	Sat	Duke		North Carolina A&T	Non-Major	W	49	20	3	0	W 3			2022-09-17	2022	3	Duke		0	ACC	North Carolina A&T		0	Non-Major	0	0	0	0	49	20	3	0	3	1	1
4	2022-09-24	12:00:00	Sat	Duke	@	Kansas	Big 12	L	27	35	3	1	L 1			2022-09-24	2022	4	Duke		0	ACC	Kansas		0	Big 12	0	1	1	0	27	35	3	1	4	0.75	0
5	2022-10-01	19:30:00	Sat	Duke		Virginia	ACC	W	38	17	4	1	W 1			2022-10-01	2022	5	Duke		0	ACC	Virginia		0	ACC	1	1	1	0	38	17	4	1	5	0.8	1
6	2022-10-08	16:00:00	Sat	Duke	@	Georgia Tech	ACC	L	20	23	4	2	L 1			2022-10-08	2022	6	Duke		0	ACC	Georgia Tech		0	ACC	1	1	1	0	20	23	4	2	6	0.666667	0
7	2022-10-15	20:00:00	Sat	Duke		North Carolina	ACC	L	35	38	4	3	L 2			2022-10-15	2022	7	Duke		0	ACC	North Carolina		0	ACC	1	1	1	0	35	38	4	3	7	0.571429	0
8	2022-10-22	12:30:00	Sat	Duke	@	Miami (FL)	ACC	W	45	21	5	3	W 1			2022-10-22	2022	8	Duke		0	ACC	Miami	FL	1	ACC	1	1	1	0	45	21	5	3	8	0.625	1
9	2022-11-04	19:00:00	Fri	Duke	@	Boston College	ACC	W	38	31	6	3	W 2			2022-11-04	2022	10	Duke		0	ACC	Boston College		0	ACC	1	1	1	0	38	31	6	3	9	0.666667	1
10	2022-11-12	12:00:00	Sat	Duke		Virginia Tech	ACC	W	24	7	7	3	W 3			2022-11-12	2022	11	Duke		0	ACC	Virginia Tech		0	ACC	1	1	1	0	24	7	7	3	10	0.7	1
11	2022-11-19	12:00:00	Sat	Duke	@	Pitt	ACC	L	26	28	7	4	L 1			2022-11-19	2022	12	Duke		0	ACC	Pitt		0	ACC	1	1	1	0	26	28	7	4	11	0.636364	0
12	2022-11-26	15:30:00	Sat	Duke		Wake Forest	ACC	W	34	31	8	4	W 1			2022-11-26	2022	13	Duke		0	ACC	Wake Forest		0	ACC	1	1	1	0	34	31	8	4	12	0.666667	1
13	2022-12-28	14:00:00	Wed	Duke	N	UCF	American	W	30	13	9	4	W 2	Military Bowl		2022-12-28	2022	18	Duke		0	ACC	UCF		0	American	0	1	0	0	30	13	9	4	13	0.692308	1
1	2022-08-27	20:00:00	Sat	North Carolina		Florida A&M	Non-Major	W	56	24	1	0	W 1			2022-08-27	2022	1	North Carolina		0	ACC	Florida A&M		0	Non-Major	0	0	0	0	56	24	1	0	1	1	1
2	2022-09-03	12:00:00	Sat	North Carolina	@	Appalachian State	Sun Belt	W	63	61	2	0	W 2			2022-09-03	2022	1	North Carolina		0	ACC	Appalachian State		0	Sun Belt	0	1	0	0	63	61	2	0	2	1	1
3	2022-09-10	12:00:00	Sat	North Carolina	@	Georgia State	Sun Belt	W	35	28	3	0	W 3			2022-09-10	2022	2	North Carolina		0	ACC	Georgia State		0	Sun Belt	0	1	0	0	35	28	3	0	3	1	1
4	2022-09-24	15:30:00	Sat	North Carolina		Notre Dame	ACC	L	32	45	3	1	L 1			2022-09-24	2022	4	North Carolina		0	ACC	Notre Dame		0	ACC	1	1	1	0	32	45	3	1	4	0.75	0
5	2022-10-01	15:30:00	Sat	North Carolina		Virginia Tech	ACC	W	41	10	4	1	W 1			2022-10-01	2022	5	North Carolina		0	ACC	Virginia Tech		0	ACC	1	1	1	0	41	10	4	1	5	0.8	1
6	2022-10-08	16:00:00	Sat	North Carolina	@	Miami (FL)	ACC	W	27	24	5	1	W 2			2022-10-08	2022	6	North Carolina		0	ACC	Miami	FL	1	ACC	1	1	1	0	27	24	5	1	6	0.833333	1
7	2022-10-15	20:00:00	Sat	North Carolina	@	Duke	ACC	W	38	35	6	1	W 3			2022-10-15	2022	7	North Carolina		0	ACC	Duke		0	ACC	1	1	1	0	38	35	6	1	7	0.857143	1
8	2022-10-29	20:00:00	Sat	(21) North Carolina		Pitt	ACC	W	42	24	7	1	W 4			2022-10-29	2022	9	North Carolina	21	1	ACC	Pitt		0	ACC	1	1	1	0	42	24	7	1	8	0.875	1
9	2022-11-05	12:00:00	Sat	(17) North Carolina	@	Virginia	ACC	W	31	28	8	1	W 5			2022-11-05	2022	10	North Carolina	17	1	ACC	Virginia		0	ACC	1	1	1	0	31	28	8	1	9	0.888889	1
10	2022-11-12	19:30:00	Sat	(15) North Carolina	@	Wake Forest	ACC	W	36	34	9	1	W 6			2022-11-12	2022	11	North Carolina	15	1	ACC	Wake Forest		0	ACC	1	1	1	0	36	34	9	1	10	0.9	1
11	2022-11-19	17:30:00	Sat	(13) North Carolina		Georgia Tech	ACC	L	17	21	9	2	L 1			2022-11-19	2022	12	North Carolina	13	1	ACC	Georgia Tech		0	ACC	1	1	1	0	17	21	9	2	11	0.818182	0
12	2022-11-25	15:30:00	Fri	(18) North Carolina		North Carolina State	ACC	L	27	30	9	3	L 2			2022-11-25	2022	13	North Carolina	18	1	ACC	North Carolina State		0	ACC	1	1	1	0	27	30	9	3	12	0.75	0
13	2022-12-03	20:00:00	Sat	(24) North Carolina	N	(10) Clemson	ACC	L	10	39	9	4	L 3	ACC Championship Game		2022-12-03	2022	14	North Carolina	24	1	ACC	Clemson	10	1	ACC	1	1	1	1	10	39	9	4	13	0.692308	0
14	2022-12-28	20:00:00	Wed	North Carolina	N	(15) Oregon	Pac-12	L	27	28	9	5	L 4	Holiday Bowl		2022-12-28	2022	18	North Carolina		0	ACC	Oregon	15	1	Pac-12	0	1	1	0	27	28	9	5	14	0.642857	0
1	2022-09-03	12:00:00	Sat	(13) North Carolina State	@	East Carolina	American	W	21	20	1	0	W 1			2022-09-03	2022	1	North Carolina State	13	1	ACC	East Carolina		0	American	0	1	0	0	21	20	1	0	1	1	1
2	2022-09-10	12:30:00	Sat	(18) North Carolina State		Charleston Southern	Non-Major	W	55	3	2	0	W 2			2022-09-10	2022	2	North Carolina State	18	1	ACC	Charleston Southern		0	Non-Major	0	0	0	0	55	3	2	0	2	1	1
3	2022-09-17	19:00:00	Sat	(16) North Carolina State		Texas Tech	Big 12	W	27	14	3	0	W 3			2022-09-17	2022	3	North Carolina State	16	1	ACC	Texas Tech		0	Big 12	0	1	1	0	27	14	3	0	3	1	1
4	2022-09-24	19:30:00	Sat	(12) North Carolina State		Connecticut	Ind	W	41	10	4	0	W 4			2022-09-24	2022	4	North Carolina State	12	1	ACC	Connecticut		0	Ind	0	1	0	0	41	10	4	0	4	1	1
5	2022-10-01	19:30:00	Sat	(10) North Carolina State	@	(5) Clemson	ACC	L	20	30	4	1	L 1			2022-10-01	2022	5	North Carolina State	10	1	ACC	Clemson	5	1	ACC	1	1	1	1	20	30	4	1	5	0.8	0
6	2022-10-08	20:00:00	Sat	(14) North Carolina State		Florida State	ACC	W	19	17	5	1	W 1			2022-10-08	2022	6	North Carolina State	14	1	ACC	Florida State		0	ACC	1	1	1	0	19	17	5	1	6	0.833333	1
7	2022-10-15	15:30:00	Sat	(15) North Carolina State	@	(18) Syracuse	ACC	L	9	24	5	2	L 1			2022-10-15	2022	7	North Carolina State	15	1	ACC	Syracuse	18	1	ACC	1	1	1	1	9	24	5	2	7	0.714286	0
8	2022-10-27	19:30:00	Thu	(24) North Carolina State		Virginia Tech	ACC	W	22	21	6	2	W 1			2022-10-27	2022	9	North Carolina State	24	1	ACC	Virginia Tech		0	ACC	1	1	1	0	22	21	6	2	8	0.75	1
9	2022-11-05	20:00:00	Sat	(21) North Carolina State		(20) Wake Forest	ACC	W	30	21	7	2	W 2			2022-11-05	2022	10	North Carolina State	21	1	ACC	Wake Forest	20	1	ACC	1	1	1	1	30	21	7	2	9	0.777778	1
10	2022-11-12	15:30:00	Sat	(17) North Carolina State		Boston College	ACC	L	20	21	7	3	L 1			2022-11-12	2022	11	North Carolina State	17	1	ACC	Boston College		0	ACC	1	1	1	0	20	21	7	3	10	0.7	0
11	2022-11-19	15:30:00	Sat	North Carolina State	@	Louisville	ACC	L	10	25	7	4	L 2			2022-11-19	2022	12	North Carolina State		0	ACC	Louisville		0	ACC	1	1	1	0	10	25	7	4	11	0.636364	0
12	2022-11-25	15:30:00	Fri	North Carolina State	@	(18) North Carolina	ACC	W	30	27	8	4	W 1			2022-11-25	2022	13	North Carolina State		0	ACC	North Carolina	18	1	ACC	1	1	1	0	30	27	8	4	12	0.666667	1
13	2022-12-30	12:00:00	Fri	(25) North Carolina State	N	Maryland	Big Ten	L	12	16	8	5	L 1	Duke's Mayo Bowl		2022-12-30	2022	18	North Carolina State	25	1	ACC	Maryland		0	Big Ten	0	1	1	0	12	16	8	5	13	0.615385	0
1	2022-09-01	19:30:00	Thu	(22) Wake Forest		Virginia Military Institute	Non-Major	W	44	10	1	0	W 1			2022-09-01	2022	1	Wake Forest	22	1	ACC	Virginia Military Institute		0	Non-Major	0	0	0	0	44	10	1	0	1	1	1
2	2022-09-10	12:00:00	Sat	(23) Wake Forest	@	Vanderbilt	SEC	W	45	25	2	0	W 2			2022-09-10	2022	2	Wake Forest	23	1	ACC	Vanderbilt		0	SEC	0	1	1	0	45	25	2	0	2	1	1
3	2022-09-17	17:00:00	Sat	(19) Wake Forest		Liberty	Ind	W	37	36	3	0	W 3			2022-09-17	2022	3	Wake Forest	19	1	ACC	Liberty		0	Ind	0	1	0	0	37	36	3	0	3	1	1
4	2022-09-24	12:00:00	Sat	(21) Wake Forest		(5) Clemson	ACC	L	45	51	3	1	L 1			2022-09-24	2022	4	Wake Forest	21	1	ACC	Clemson	5	1	ACC	1	1	1	1	45	51	3	1	4	0.75	0
5	2022-10-01	15:30:00	Sat	(22) Wake Forest	@	(23) Florida State	ACC	W	31	21	4	1	W 1			2022-10-01	2022	5	Wake Forest	22	1	ACC	Florida State	23	1	ACC	1	1	1	1	31	21	4	1	5	0.8	1
6	2022-10-08	19:30:00	Sat	(15) Wake Forest		Army	Ind	W	45	10	5	1	W 2			2022-10-08	2022	6	Wake Forest	15	1	ACC	Army		0	Ind	0	1	0	0	45	10	5	1	6	0.833333	1
7	2022-10-22	15:30:00	Sat	(13) Wake Forest		Boston College	ACC	W	43	15	6	1	W 3			2022-10-22	2022	8	Wake Forest	13	1	ACC	Boston College		0	ACC	1	1	1	0	43	15	6	1	7	0.857143	1
8	2022-10-29	15:30:00	Sat	(10) Wake Forest	@	Louisville	ACC	L	21	48	6	2	L 1			2022-10-29	2022	9	Wake Forest	10	1	ACC	Louisville		0	ACC	1	1	1	0	21	48	6	2	8	0.75	0
9	2022-11-05	20:00:00	Sat	(20) Wake Forest	@	(21) North Carolina State	ACC	L	21	30	6	3	L 2			2022-11-05	2022	10	Wake Forest	20	1	ACC	North Carolina State	21	1	ACC	1	1	1	1	21	30	6	3	9	0.666667	0
10	2022-11-12	19:30:00	Sat	Wake Forest		(15) North Carolina	ACC	L	34	36	6	4	L 3			2022-11-12	2022	11	Wake Forest		0	ACC	North Carolina	15	1	ACC	1	1	1	0	34	36	6	4	10	0.6	0
11	2022-11-19	20:00:00	Sat	Wake Forest		Syracuse	ACC	W	45	35	7	4	W 1			2022-11-19	2022	12	Wake Forest		0	ACC	Syracuse		0	ACC	1	1	1	0	45	35	7	4	11	0.636364	1
12	2022-11-26	15:30:00	Sat	Wake Forest	@	Duke	ACC	L	31	34	7	5	L 1			2022-11-26	2022	13	Wake Forest		0	ACC	Duke		0	ACC	1	1	1	0	31	34	7	5	12	0.583333	0
13	2022-12-23	18:30:00	Fri	Wake Forest	N	Missouri	SEC	W	27	17	8	5	W 1	Gasparilla Bowl		2022-12-23	2022	17	Wake Forest		0	ACC	Missouri		0	SEC	0	1	1	0	27	17	8	5	13	0.615385	1
1	2022-09-03	12:30:00	Sat	Virginia		Richmond	Non-Major	W	34	17	1	0	W 1			2022-09-03	2022	1	Virginia		0	ACC	Richmond		0	Non-Major	0	0	0	0	34	17	1	0	1	1	1
2	2022-09-10	16:00:00	Sat	Virginia	@	Illinois	Big Ten	L	3	24	1	1	L 1			2022-09-10	2022	2	Virginia		0	ACC	Illinois		0	Big Ten	0	1	1	0	3	24	1	1	2	0.5	0
3	2022-09-17	14:00:00	Sat	Virginia		Old Dominion	Sun Belt	W	16	14	2	1	W 1			2022-09-17	2022	3	Virginia		0	ACC	Old Dominion		0	Sun Belt	0	1	0	0	16	14	2	1	3	0.666667	1
4	2022-09-23	19:00:00	Fri	Virginia	@	Syracuse	ACC	L	20	22	2	2	L 1			2022-09-23	2022	4	Virginia		0	ACC	Syracuse		0	ACC	1	1	1	0	20	22	2	2	4	0.5	0
5	2022-10-01	19:30:00	Sat	Virginia	@	Duke	ACC	L	17	38	2	3	L 2			2022-10-01	2022	5	Virginia		0	ACC	Duke		0	ACC	1	1	1	0	17	38	2	3	5	0.4	0
6	2022-10-08	12:00:00	Sat	Virginia		Louisville	ACC	L	17	34	2	4	L 3			2022-10-08	2022	6	Virginia		0	ACC	Louisville		0	ACC	1	1	1	0	17	34	2	4	6	0.333333	0
7	2022-10-20	19:30:00	Thu	Virginia	@	Georgia Tech	ACC	W	16	9	3	4	W 1			2022-10-20	2022	8	Virginia		0	ACC	Georgia Tech		0	ACC	1	1	1	0	16	9	3	4	7	0.428571	1
8	2022-10-29	12:30:00	Sat	Virginia		Miami (FL)	ACC	L	12	14	3	5	L 1			2022-10-29	2022	9	Virginia		0	ACC	Miami	FL	1	ACC	1	1	1	0	12	14	3	5	8	0.375	0
9	2022-11-05	12:00:00	Sat	Virginia		(17) North Carolina	ACC	L	28	31	3	6	L 2			2022-11-05	2022	10	Virginia		0	ACC	North Carolina	17	1	ACC	1	1	1	0	28	31	3	6	9	0.333333	0
10	2022-11-12	12:00:00	Sat	Virginia		Pitt	ACC	L	7	37	3	7	L 3			2022-11-12	2022	11	Virginia		0	ACC	Pitt		0	ACC	1	1	1	0	7	37	3	7	10	0.3	0
1	2022-09-05	20:00:00	Mon	Georgia Tech		(4) Clemson	ACC	L	10	41	0	1	L 1			2022-09-05	2022	1	Georgia Tech		0	ACC	Clemson	4	1	ACC	1	1	1	0	10	41	0	1	1	0	0
2	2022-09-10	19:00:00	Sat	Georgia Tech		Western Carolina	Non-Major	W	35	17	1	1	W 1			2022-09-10	2022	2	Georgia Tech		0	ACC	Western Carolina		0	Non-Major	0	0	0	0	35	17	1	1	2	0.5	1
3	2022-09-17	15:30:00	Sat	Georgia Tech		(20) Ole Miss	SEC	L	0	42	1	2	L 1			2022-09-17	2022	3	Georgia Tech		0	ACC	Ole Miss	20	1	SEC	0	1	1	0	0	42	1	2	3	0.333333	0
4	2022-09-24	16:00:00	Sat	Georgia Tech	@	UCF	American	L	10	27	1	3	L 2			2022-09-24	2022	4	Georgia Tech		0	ACC	UCF		0	American	0	1	0	0	10	27	1	3	4	0.25	0
5	2022-10-01	20:00:00	Sat	Georgia Tech	@	(24) Pitt	ACC	W	26	21	2	3	W 1			2022-10-01	2022	5	Georgia Tech		0	ACC	Pitt	24	1	ACC	1	1	1	0	26	21	2	3	5	0.4	1
6	2022-10-08	16:00:00	Sat	Georgia Tech		Duke	ACC	W	23	20	3	3	W 2			2022-10-08	2022	6	Georgia Tech		0	ACC	Duke		0	ACC	1	1	1	0	23	20	3	3	6	0.5	1
7	2022-10-20	19:30:00	Thu	Georgia Tech		Virginia	ACC	L	9	16	3	4	L 1			2022-10-20	2022	8	Georgia Tech		0	ACC	Virginia		0	ACC	1	1	1	0	9	16	3	4	7	0.428571	0
8	2022-10-29	12:00:00	Sat	Georgia Tech	@	Florida State	ACC	L	16	41	3	5	L 2			2022-10-29	2022	9	Georgia Tech		0	ACC	Florida State		0	ACC	1	1	1	0	16	41	3	5	8	0.375	0
9	2022-11-05	12:30:00	Sat	Georgia Tech	@	Virginia Tech	ACC	W	28	27	4	5	W 1			2022-11-05	2022	10	Georgia Tech		0	ACC	Virginia Tech		0	ACC	1	1	1	0	28	27	4	5	9	0.444444	1
10	2022-11-12	15:30:00	Sat	Georgia Tech		Miami (FL)	ACC	L	14	35	4	6	L 1			2022-11-12	2022	11	Georgia Tech		0	ACC	Miami	FL	1	ACC	1	1	1	0	14	35	4	6	10	0.4	0
11	2022-11-19	17:30:00	Sat	Georgia Tech	@	(13) North Carolina	ACC	W	21	17	5	6	W 1			2022-11-19	2022	12	Georgia Tech		0	ACC	North Carolina	13	1	ACC	1	1	1	0	21	17	5	6	11	0.454545	1
12	2022-11-26	12:00:00	Sat	Georgia Tech	@	(1) Georgia	SEC	L	14	37	5	7	L 1			2022-11-26	2022	13	Georgia Tech		0	ACC	Georgia	1	1	SEC	0	1	1	0	14	37	5	7	12	0.416667	0
1	2022-09-03	15:30:00	Sat	(16) Miami (FL)		Bethune-Cookman	Non-Major	W	70	13	1	0	W 1			2022-09-03	2022	1	Miami	16	1	ACC	Bethune-Cookman		0	Non-Major	0	0	0	0	70	13	1	0	1	1	1
2	2022-09-10	12:00:00	Sat	(15) Miami (FL)		Southern Mississippi	Sun Belt	W	30	7	2	0	W 2			2022-09-10	2022	2	Miami	15	1	ACC	Southern Mississippi		0	Sun Belt	0	1	0	0	30	7	2	0	2	1	1
3	2022-09-17	21:00:00	Sat	(13) Miami (FL)	@	(24) Texas A&M	SEC	L	9	17	2	1	L 1			2022-09-17	2022	3	Miami	13	1	ACC	Texas A&M	24	1	SEC	0	1	1	1	9	17	2	1	3	0.666667	0
4	2022-09-24	15:30:00	Sat	(25) Miami (FL)		Middle Tennessee State	F	L	31	45	2	2	L 2			2022-09-24	2022	4	Miami	25	1	ACC	Middle Tennessee State		0	F	0	1	0	0	31	45	2	2	4	0.5	0
5	2022-10-08	16:00:00	Sat	Miami (FL)		North Carolina	ACC	L	24	27	2	3	L 3			2022-10-08	2022	6	Miami	FL	1	ACC	North Carolina		0	ACC	1	1	1	0	24	27	2	3	5	0.4	0
6	2022-10-15	12:30:00	Sat	Miami (FL)	@	Virginia Tech	ACC	W	20	14	3	3	W 1			2022-10-15	2022	7	Miami	FL	1	ACC	Virginia Tech		0	ACC	1	1	1	0	20	14	3	3	6	0.5	1
7	2022-10-22	12:30:00	Sat	Miami (FL)		Duke	ACC	L	21	45	3	4	L 1			2022-10-22	2022	8	Miami	FL	1	ACC	Duke		0	ACC	1	1	1	0	21	45	3	4	7	0.428571	0
8	2022-10-29	12:30:00	Sat	Miami (FL)	@	Virginia	ACC	W	14	12	4	4	W 1			2022-10-29	2022	9	Miami	FL	1	ACC	Virginia		0	ACC	1	1	1	0	14	12	4	4	8	0.5	1
9	2022-11-05	19:30:00	Sat	Miami (FL)		Florida State	ACC	L	3	45	4	5	L 1			2022-11-05	2022	10	Miami	FL	1	ACC	Florida State		0	ACC	1	1	1	0	3	45	4	5	9	0.444444	0
10	2022-11-12	15:30:00	Sat	Miami (FL)	@	Georgia Tech	ACC	W	35	14	5	5	W 1			2022-11-12	2022	11	Miami	FL	1	ACC	Georgia Tech		0	ACC	1	1	1	0	35	14	5	5	10	0.5	1
11	2022-11-19	15:30:00	Sat	Miami (FL)	@	(9) Clemson	ACC	L	10	40	5	6	L 1			2022-11-19	2022	12	Miami	FL	1	ACC	Clemson	9	1	ACC	1	1	1	1	10	40	5	6	11	0.454545	0
12	2022-11-26	20:00:00	Sat	Miami (FL)		Pitt	ACC	L	16	42	5	7	L 2			2022-11-26	2022	13	Miami	FL	1	ACC	Pitt		0	ACC	1	1	1	0	16	42	5	7	12	0.416667	0
1	2022-09-02	19:00:00	Fri	Virginia Tech	@	Old Dominion	Sun Belt	L	17	20	0	1	L 1			2022-09-02	2022	1	Virginia Tech		0	ACC	Old Dominion		0	Sun Belt	0	1	0	0	17	20	0	1	1	0	0
2	2022-09-10	20:00:00	Sat	Virginia Tech		Boston College	ACC	W	27	10	1	1	W 1			2022-09-10	2022	2	Virginia Tech		0	ACC	Boston College		0	ACC	1	1	1	0	27	10	1	1	2	0.5	1
3	2022-09-17	11:00:00	Sat	Virginia Tech		Wofford	Non-Major	W	27	7	2	1	W 2			2022-09-17	2022	3	Virginia Tech		0	ACC	Wofford		0	Non-Major	0	0	0	0	27	7	2	1	3	0.666667	1
4	2022-09-22	19:30:00	Thu	Virginia Tech		West Virginia	Big 12	L	10	33	2	2	L 1			2022-09-22	2022	4	Virginia Tech		0	ACC	West Virginia		0	Big 12	0	1	1	0	10	33	2	2	4	0.5	0
5	2022-10-01	15:30:00	Sat	Virginia Tech	@	North Carolina	ACC	L	10	41	2	3	L 2			2022-10-01	2022	5	Virginia Tech		0	ACC	North Carolina		0	ACC	1	1	1	0	10	41	2	3	5	0.4	0
6	2022-10-08	15:30:00	Sat	Virginia Tech	@	Pitt	ACC	L	29	45	2	4	L 3			2022-10-08	2022	6	Virginia Tech		0	ACC	Pitt		0	ACC	1	1	1	0	29	45	2	4	6	0.333333	0
7	2022-10-15	12:30:00	Sat	Virginia Tech		Miami (FL)	ACC	L	14	20	2	5	L 4			2022-10-15	2022	7	Virginia Tech		0	ACC	Miami	FL	1	ACC	1	1	1	0	14	20	2	5	7	0.285714	0
8	2022-10-27	19:30:00	Thu	Virginia Tech	@	(24) North Carolina State	ACC	L	21	22	2	6	L 5			2022-10-27	2022	9	Virginia Tech		0	ACC	North Carolina State	24	1	ACC	1	1	1	0	21	22	2	6	8	0.25	0
9	2022-11-05	12:30:00	Sat	Virginia Tech		Georgia Tech	ACC	L	27	28	2	7	L 6			2022-11-05	2022	10	Virginia Tech		0	ACC	Georgia Tech		0	ACC	1	1	1	0	27	28	2	7	9	0.222222	0
10	2022-11-12	12:00:00	Sat	Virginia Tech	@	Duke	ACC	L	7	24	2	8	L 7			2022-11-12	2022	11	Virginia Tech		0	ACC	Duke		0	ACC	1	1	1	0	7	24	2	8	10	0.2	0
11	2022-11-19	12:00:00	Sat	Virginia Tech	@	Liberty	Ind	W	23	22	3	8	W 1			2022-11-19	2022	12	Virginia Tech		0	ACC	Liberty		0	Ind	0	1	0	0	23	22	3	8	11	0.272727	1
1	2022-09-03	12:00:00	Sat	Boston College		Rutgers	Big Ten	L	21	22	0	1	L 1			2022-09-03	2022	1	Boston College		0	ACC	Rutgers		0	Big Ten	0	1	1	0	21	22	0	1	1	0	0
2	2022-09-10	20:00:00	Sat	Boston College	@	Virginia Tech	ACC	L	10	27	0	2	L 2			2022-09-10	2022	2	Boston College		0	ACC	Virginia Tech		0	ACC	1	1	1	0	10	27	0	2	2	0	0
3	2022-09-17	19:30:00	Sat	Boston College		Maine	Non-Major	W	38	17	1	2	W 1			2022-09-17	2022	3	Boston College		0	ACC	Maine		0	Non-Major	0	0	0	0	38	17	1	2	3	0.333333	1
4	2022-09-24	20:00:00	Sat	Boston College	@	Florida State	ACC	L	14	44	1	3	L 1			2022-09-24	2022	4	Boston College		0	ACC	Florida State		0	ACC	1	1	1	0	14	44	1	3	4	0.25	0
5	2022-10-01	12:00:00	Sat	Boston College		Louisville	ACC	W	34	33	2	3	W 1			2022-10-01	2022	5	Boston College		0	ACC	Louisville		0	ACC	1	1	1	0	34	33	2	3	5	0.4	1
6	2022-10-08	19:30:00	Sat	Boston College		(5) Clemson	ACC	L	3	31	2	4	L 1			2022-10-08	2022	6	Boston College		0	ACC	Clemson	5	1	ACC	1	1	1	0	3	31	2	4	6	0.333333	0
7	2022-10-22	15:30:00	Sat	Boston College	@	(13) Wake Forest	ACC	L	15	43	2	5	L 2			2022-10-22	2022	8	Boston College		0	ACC	Wake Forest	13	1	ACC	1	1	1	0	15	43	2	5	7	0.285714	0
8	2022-10-29	12:00:00	Sat	Boston College	@	Connecticut	Ind	L	3	13	2	6	L 3			2022-10-29	2022	9	Boston College		0	ACC	Connecticut		0	Ind	0	1	0	0	3	13	2	6	8	0.25	0
9	2022-11-04	19:00:00	Fri	Boston College		Duke	ACC	L	31	38	2	7	L 4			2022-11-04	2022	10	Boston College		0	ACC	Duke		0	ACC	1	1	1	0	31	38	2	7	9	0.222222	0
10	2022-11-12	15:30:00	Sat	Boston College	@	(17) North Carolina State	ACC	W	21	20	3	7	W 1			2022-11-12	2022	11	Boston College		0	ACC	North Carolina State	17	1	ACC	1	1	1	0	21	20	3	7	10	0.3	1
11	2022-11-19	14:30:00	Sat	Boston College	@	(18) Notre Dame	ACC	L	0	44	3	8	L 1			2022-11-19	2022	12	Boston College		0	ACC	Notre Dame	18	1	ACC	1	1	1	0	0	44	3	8	11	0.272727	0
12	2022-11-26	19:30:00	Sat	Boston College		Syracuse	ACC	L	23	32	3	9	L 2			2022-11-26	2022	13	Boston College		0	ACC	Syracuse		0	ACC	1	1	1	0	23	32	3	9	12	0.25	0
1	2022-09-03	19:30:00	Sat	(5) Notre Dame	@	(2) Ohio State	Big Ten	L	10	21	0	1	L 1			2022-09-03	2022	1	Notre Dame	5	1	ACC	Ohio State	2	1	Big Ten	0	1	1	1	10	21	0	1	1	0	0
2	2022-09-10	14:30:00	Sat	(8) Notre Dame		Marshall	Sun Belt	L	21	26	0	2	L 2			2022-09-10	2022	2	Notre Dame	8	1	ACC	Marshall		0	Sun Belt	0	1	0	0	21	26	0	2	2	0	0
3	2022-09-17	14:30:00	Sat	Notre Dame		California	Pac-12	W	24	17	1	2	W 1			2022-09-17	2022	3	Notre Dame		0	ACC	California		0	Pac-12	0	1	1	0	24	17	1	2	3	0.333333	1
4	2022-09-24	15:30:00	Sat	Notre Dame	@	North Carolina	ACC	W	45	32	2	2	W 2			2022-09-24	2022	4	Notre Dame		0	ACC	North Carolina		0	ACC	1	1	1	0	45	32	2	2	4	0.5	1
5	2022-10-08	19:30:00	Sat	Notre Dame	N	(16) BYU	Ind	W	28	20	3	2	W 3			2022-10-08	2022	6	Notre Dame		0	ACC	BYU	16	1	Ind	0	1	0	0	28	20	3	2	5	0.6	1
6	2022-10-15	19:30:00	Sat	Notre Dame		Stanford	Pac-12	L	14	16	3	3	L 1			2022-10-15	2022	7	Notre Dame		0	ACC	Stanford		0	Pac-12	0	1	1	0	14	16	3	3	6	0.5	0
7	2022-10-22	14:30:00	Sat	Notre Dame		Nevada-Las Vegas	MWC	W	44	21	4	3	W 1			2022-10-22	2022	8	Notre Dame		0	ACC	Nevada-Las Vegas		0	MWC	0	1	0	0	44	21	4	3	7	0.571429	1
8	2022-10-29	12:00:00	Sat	Notre Dame	@	(16) Syracuse	ACC	W	41	24	5	3	W 2			2022-10-29	2022	9	Notre Dame		0	ACC	Syracuse	16	1	ACC	1	1	1	0	41	24	5	3	8	0.625	1
9	2022-11-05	19:30:00	Sat	Notre Dame		(5) Clemson	ACC	W	35	14	6	3	W 3			2022-11-05	2022	10	Notre Dame		0	ACC	Clemson	5	1	ACC	1	1	1	0	35	14	6	3	9	0.666667	1
10	2022-11-12	12:00:00	Sat	(20) Notre Dame	N	Navy	American	W	35	32	7	3	W 4			2022-11-12	2022	11	Notre Dame	20	1	ACC	Navy		0	American	0	1	0	0	35	32	7	3	10	0.7	1
11	2022-11-19	14:30:00	Sat	(18) Notre Dame		Boston College	ACC	W	44	0	8	3	W 5			2022-11-19	2022	12	Notre Dame	18	1	ACC	Boston College		0	ACC	1	1	1	0	44	0	8	3	11	0.727273	1
12	2022-11-26	19:30:00	Sat	(13) Notre Dame	@	(5) USC	Pac-12	L	27	38	8	4	L 1			2022-11-26	2022	13	Notre Dame	13	1	ACC	USC	5	1	Pac-12	0	1	1	1	27	38	8	4	12	0.666667	0
13	2022-12-30	15:30:00	Fri	(19) Notre Dame	N	(20) South Carolina	SEC	W	45	38	9	4	W 1	Gator Bowl		2022-12-30	2022	18	Notre Dame	19	1	ACC	South Carolina	20	1	SEC	0	1	1	1	45	38	9	4	13	0.692308	1
1	2022-09-01	19:00:00	Thu	(17) Pitt		West Virginia	Big 12	W	38	31	1	0	W 1			2022-09-01	2022	1	Pitt	17	1	ACC	West Virginia		0	Big 12	0	1	1	0	38	31	1	0	1	1	1
2	2022-09-10	15:30:00	Sat	(17) Pitt		(24) Tennessee	SEC	L	27	34	1	1	L 1			2022-09-10	2022	2	Pitt	17	1	ACC	Tennessee	24	1	SEC	0	1	1	1	27	34	1	1	2	0.5	0
3	2022-09-17	19:30:00	Sat	(23) Pitt	@	Western Michigan	MAC	W	34	13	2	1	W 1			2022-09-17	2022	3	Pitt	23	1	ACC	Western Michigan		0	MAC	0	1	0	0	34	13	2	1	3	0.666667	1
4	2022-09-24	12:00:00	Sat	(24) Pitt		Rhode Island	Non-Major	W	45	24	3	1	W 2			2022-09-24	2022	4	Pitt	24	1	ACC	Rhode Island		0	Non-Major	0	0	0	0	45	24	3	1	4	0.75	1
5	2022-10-01	20:00:00	Sat	(24) Pitt		Georgia Tech	ACC	L	21	26	3	2	L 1			2022-10-01	2022	5	Pitt	24	1	ACC	Georgia Tech		0	ACC	1	1	1	0	21	26	3	2	5	0.6	0
6	2022-10-08	15:30:00	Sat	Pitt		Virginia Tech	ACC	W	45	29	4	2	W 1			2022-10-08	2022	6	Pitt		0	ACC	Virginia Tech		0	ACC	1	1	1	0	45	29	4	2	6	0.666667	1
7	2022-10-22	20:00:00	Sat	Pitt	@	Louisville	ACC	L	10	24	4	3	L 1			2022-10-22	2022	8	Pitt		0	ACC	Louisville		0	ACC	1	1	1	0	10	24	4	3	7	0.571429	0
8	2022-10-29	20:00:00	Sat	Pitt	@	(21) North Carolina	ACC	L	24	42	4	4	L 2			2022-10-29	2022	9	Pitt		0	ACC	North Carolina	21	1	ACC	1	1	1	0	24	42	4	4	8	0.5	0
9	2022-11-05	15:30:00	Sat	Pitt		(22) Syracuse	ACC	W	19	9	5	4	W 1			2022-11-05	2022	10	Pitt		0	ACC	Syracuse	22	1	ACC	1	1	1	0	19	9	5	4	9	0.555556	1
10	2022-11-12	12:00:00	Sat	Pitt	@	Virginia	ACC	W	37	7	6	4	W 2			2022-11-12	2022	11	Pitt		0	ACC	Virginia		0	ACC	1	1	1	0	37	7	6	4	10	0.6	1
11	2022-11-19	12:00:00	Sat	Pitt		Duke	ACC	W	28	26	7	4	W 3			2022-11-19	2022	12	Pitt		0	ACC	Duke		0	ACC	1	1	1	0	28	26	7	4	11	0.636364	1
12	2022-11-26	20:00:00	Sat	Pitt	@	Miami (FL)	ACC	W	42	16	8	4	W 4			2022-11-26	2022	13	Pitt		0	ACC	Miami	FL	1	ACC	1	1	1	0	42	16	8	4	12	0.666667	1
13	2022-12-30	15:00:00	Fri	Pitt	N	(18) UCLA	Pac-12	W	37	35	9	4	W 5	Sun Bowl		2022-12-30	2022	18	Pitt		0	ACC	UCLA	18	1	Pac-12	0	1	1	0	37	35	9	4	13	0.692308	1
1	2022-09-03	20:00:00	Sat	Syracuse		Louisville	ACC	W	31	7	1	0	W 1			2022-09-03	2022	1	Syracuse		0	ACC	Louisville		0	ACC	1	1	1	0	31	7	1	0	1	1	1
2	2022-09-10	19:00:00	Sat	Syracuse	@	Connecticut	Ind	W	48	14	2	0	W 2			2022-09-10	2022	2	Syracuse		0	ACC	Connecticut		0	Ind	0	1	0	0	48	14	2	0	2	1	1
3	2022-09-17	12:00:00	Sat	Syracuse		Purdue	Big Ten	W	32	29	3	0	W 3			2022-09-17	2022	3	Syracuse		0	ACC	Purdue		0	Big Ten	0	1	1	0	32	29	3	0	3	1	1
4	2022-09-23	19:00:00	Fri	Syracuse		Virginia	ACC	W	22	20	4	0	W 4			2022-09-23	2022	4	Syracuse		0	ACC	Virginia		0	ACC	1	1	1	0	22	20	4	0	4	1	1
5	2022-10-01	17:00:00	Sat	Syracuse		Wagner	Non-Major	W	59	0	5	0	W 5			2022-10-01	2022	5	Syracuse		0	ACC	Wagner		0	Non-Major	0	0	0	0	59	0	5	0	5	1	1
6	2022-10-15	15:30:00	Sat	(18) Syracuse		(15) North Carolina State	ACC	W	24	9	6	0	W 6			2022-10-15	2022	7	Syracuse	18	1	ACC	North Carolina State	15	1	ACC	1	1	1	1	24	9	6	0	6	1	1
7	2022-10-22	12:00:00	Sat	(14) Syracuse	@	(5) Clemson	ACC	L	21	27	6	1	L 1			2022-10-22	2022	8	Syracuse	14	1	ACC	Clemson	5	1	ACC	1	1	1	1	21	27	6	1	7	0.857143	0
8	2022-10-29	12:00:00	Sat	(16) Syracuse		Notre Dame	ACC	L	24	41	6	2	L 2			2022-10-29	2022	9	Syracuse	16	1	ACC	Notre Dame		0	ACC	1	1	1	0	24	41	6	2	8	0.75	0
9	2022-11-05	15:30:00	Sat	(22) Syracuse	@	Pitt	ACC	L	9	19	6	3	L 3			2022-11-05	2022	10	Syracuse	22	1	ACC	Pitt		0	ACC	1	1	1	0	9	19	6	3	9	0.666667	0
10	2022-11-12	20:00:00	Sat	Syracuse		(25) Florida State	ACC	L	3	38	6	4	L 4			2022-11-12	2022	11	Syracuse		0	ACC	Florida State	25	1	ACC	1	1	1	0	3	38	6	4	10	0.6	0
11	2022-11-19	20:00:00	Sat	Syracuse	@	Wake Forest	ACC	L	35	45	6	5	L 5			2022-11-19	2022	12	Syracuse		0	ACC	Wake Forest		0	ACC	1	1	1	0	35	45	6	5	11	0.545455	0
12	2022-11-26	19:30:00	Sat	Syracuse	@	Boston College	ACC	W	32	23	7	5	W 1			2022-11-26	2022	13	Syracuse		0	ACC	Boston College		0	ACC	1	1	1	0	32	23	7	5	12	0.583333	1
13	2022-12-29	14:00:00	Thu	Syracuse	N	Minnesota	Big Ten	L	20	28	7	6	L 1	Pinstripe Bowl		2022-12-29	2022	18	Syracuse		0	ACC	Minnesota		0	Big Ten	0	1	1	0	20	28	7	6	13	0.538462	0
1	2022-09-03	20:00:00	Sat	Louisville	@	Syracuse	ACC	L	7	31	0	1	L 1			2022-09-03	2022	1	Louisville		0	ACC	Syracuse		0	ACC	1	1	1	0	7	31	0	1	1	0	0
2	2022-09-09	19:30:00	Fri	Louisville	@	UCF	American	W	20	14	1	1	W 1			2022-09-09	2022	2	Louisville		0	ACC	UCF		0	American	0	1	0	0	20	14	1	1	2	0.5	1
3	2022-09-16	19:30:00	Fri	Louisville		Florida State	ACC	L	31	35	1	2	L 1			2022-09-16	2022	3	Louisville		0	ACC	Florida State		0	ACC	1	1	1	0	31	35	1	2	3	0.333333	0
4	2022-09-24	12:00:00	Sat	Louisville		South Florida	American	W	41	3	2	2	W 1			2022-09-24	2022	4	Louisville		0	ACC	South Florida		0	American	0	1	0	0	41	3	2	2	4	0.5	1
5	2022-10-01	12:00:00	Sat	Louisville	@	Boston College	ACC	L	33	34	2	3	L 1			2022-10-01	2022	5	Louisville		0	ACC	Boston College		0	ACC	1	1	1	0	33	34	2	3	5	0.4	0
6	2022-10-08	12:00:00	Sat	Louisville	@	Virginia	ACC	W	34	17	3	3	W 1			2022-10-08	2022	6	Louisville		0	ACC	Virginia		0	ACC	1	1	1	0	34	17	3	3	6	0.5	1
7	2022-10-22	20:00:00	Sat	Louisville		Pitt	ACC	W	24	10	4	3	W 2			2022-10-22	2022	8	Louisville		0	ACC	Pitt		0	ACC	1	1	1	0	24	10	4	3	7	0.571429	1
8	2022-10-29	15:30:00	Sat	Louisville		(10) Wake Forest	ACC	W	48	21	5	3	W 3			2022-10-29	2022	9	Louisville		0	ACC	Wake Forest	10	1	ACC	1	1	1	0	48	21	5	3	8	0.625	1
9	2022-11-05	19:30:00	Sat	Louisville		James Madison	Sun Belt	W	34	10	6	3	W 4			2022-11-05	2022	10	Louisville		0	ACC	James Madison		0	Sun Belt	0	1	0	0	34	10	6	3	9	0.666667	1
10	2022-11-12	15:30:00	Sat	Louisville	@	(12) Clemson	ACC	L	16	31	6	4	L 1			2022-11-12	2022	11	Louisville		0	ACC	Clemson	12	1	ACC	1	1	1	0	16	31	6	4	10	0.6	0
11	2022-11-19	15:30:00	Sat	Louisville		North Carolina State	ACC	W	25	10	7	4	W 1			2022-11-19	2022	12	Louisville		0	ACC	North Carolina State		0	ACC	1	1	1	0	25	10	7	4	11	0.636364	1
12	2022-11-26	15:00:00	Sat	Louisville	@	Kentucky	SEC	L	13	26	7	5	L 1			2022-11-26	2022	13	Louisville		0	ACC	Kentucky		0	SEC	0	1	1	0	13	26	7	5	12	0.583333	0
13	2022-12-17	11:00:00	Sat	Louisville	N	Cincinnati	American	W	24	7	8	5	W 1	Fenway Bowl		2022-12-17	2022	16	Louisville		0	ACC	Cincinnati		0	American	0	1	0	0	24	7	8	5	13	0.615385	1
																													0
																													0
																													0
																													0

## Sheet: 2023ACC
G	Date	Time	Day	School		Opponent	Conf		Pts	Opp	W	L	Streak	Notes		Date	Year	Week	Team	TeamRank_Top25	TeamRanked_Yes	Team_Conference	Opponent	OpponentRank_Top25	OpponentRanked_Yes	Opponent_Conference	ConferenceGame_Yes	OpponenFBS_Yes	Opponent_PowerFive	RankedVsRanked_Yes	PtsFor	PtsAgainst	Wins	Losses	GamesPlayed	Win%	GameResult_YesWin
1	2023-09-04	20:00:00	Mon	(9) Clemson	@	Duke	ACC	L	7	28	0	1	L 1			2023-09-04	2023	1	Clemson	9	1	ACC	Duke		0	ACC	1	1	1	0	7	28	0	1	1	0	0
2	2023-09-09	14:15:00	Sat	(25) Clemson		Charleston Southern	Non-Major	W	66	17	1	1	W 1			2023-09-09	2023	2	Clemson	25	1	ACC	Charleston Southern		0	Non-Major	0	0	0	0	66	17	1	1	2	0.5	1
3	2023-09-16	20:00:00	Sat	Clemson		Florida Atlantic	American	W	48	14	2	1	W 2			2023-09-16	2023	3	Clemson		0	ACC	Florida Atlantic		0	American	0	1	0	0	48	14	2	1	3	0.666667	1
4	2023-09-23	12:00:00	Sat	Clemson		(4) Florida State	ACC	L	24	31	2	2	L 1			2023-09-23	2023	4	Clemson		0	ACC	Florida State	4	1	ACC	1	1	1	0	24	31	2	2	4	0.5	0
5	2023-09-30	12:00:00	Sat	Clemson	@	Syracuse	ACC	W	31	14	3	2	W 1			2023-09-30	2023	5	Clemson		0	ACC	Syracuse		0	ACC	1	1	1	0	31	14	3	2	5	0.6	1
6	2023-10-07	15:30:00	Sat	Clemson		Wake Forest	ACC	W	17	12	4	2	W 2			2023-10-07	2023	6	Clemson		0	ACC	Wake Forest		0	ACC	1	1	1	0	17	12	4	2	6	0.666667	1
7	2023-10-21	20:00:00	Sat	Clemson	@	Miami (FL)	ACC	L	20	28	4	3	L 1			2023-10-21	2023	8	Clemson		0	ACC	Miami	FL	1	ACC	1	1	1	0	20	28	4	3	7	0.571429	0
8	2023-10-28	14:00:00	Sat	Clemson	@	North Carolina State	ACC	L	17	24	4	4	L 2			2023-10-28	2023	9	Clemson		0	ACC	North Carolina State		0	ACC	1	1	1	0	17	24	4	4	8	0.5	0
9	2023-11-04	12:00:00	Sat	Clemson		(12) Notre Dame	ACC	W	31	23	5	4	W 1			2023-11-04	2023	10	Clemson		0	ACC	Notre Dame	12	1	ACC	1	1	1	0	31	23	5	4	9	0.555556	1
10	2023-11-11	12:00:00	Sat	Clemson		Georgia Tech	ACC	W	42	21	6	4	W 2			2023-11-11	2023	11	Clemson		0	ACC	Georgia Tech		0	ACC	1	1	1	0	42	21	6	4	10	0.6	1
11	2023-11-18	15:30:00	Sat	Clemson		(22) North Carolina	ACC	W	31	20	7	4	W 3			2023-11-18	2023	12	Clemson		0	ACC	North Carolina	22	1	ACC	1	1	1	0	31	20	7	4	11	0.636364	1
12	2023-11-25	19:30:00	Sat	Clemson	@	South Carolina	SEC	W	16	7	8	4	W 4			2023-11-25	2023	13	Clemson		0	ACC	South Carolina		0	SEC	0	1	1	0	16	7	8	4	12	0.666667	1
13	2023-12-29	12:00:00	Fri	Clemson	N	Kentucky	SEC	W	38	35	9	4	W 5	Gator Bowl		2023-12-29	2023	18	Clemson		0	ACC	Kentucky		0	SEC	0	1	1	0	38	35	9	4	13	0.692308	1
1	2023-09-03	19:30:00	Sun	(8) Florida State	N	(5) LSU	SEC	W	45	24	1	0	W 1			2023-09-03	2023	1	Florida State	8	1	ACC	LSU	5	1	SEC	0	1	1	0	45	24	1	0	1	1	1
2	2023-09-09	20:30:00	Sat	(4) Florida State		Southern Mississippi	Sun Belt	W	66	13	2	0	W 2			2023-09-09	2023	2	Florida State	4	1	ACC	Southern Mississippi		0	Sun Belt	0	1	0	0	66	13	2	0	2	1	1
3	2023-09-16	12:00:00	Sat	(3) Florida State	@	Boston College	ACC	W	31	29	3	0	W 3			2023-09-16	2023	3	Florida State	3	1	ACC	Boston College		0	ACC	1	1	1	0	31	29	3	0	3	1	1
4	2023-09-23	12:00:00	Sat	(4) Florida State	@	Clemson	ACC	W	31	24	4	0	W 4			2023-09-23	2023	4	Florida State	4	1	ACC	Clemson		0	ACC	1	1	1	0	31	24	4	0	4	1	1
5	2023-10-07	15:30:00	Sat	(5) Florida State		Virginia Tech	ACC	W	39	17	5	0	W 5			2023-10-07	2023	6	Florida State	5	1	ACC	Virginia Tech		0	ACC	1	1	1	0	39	17	5	0	5	1	1
6	2023-10-14	12:00:00	Sat	(4) Florida State		Syracuse	ACC	W	41	3	6	0	W 6			2023-10-14	2023	7	Florida State	4	1	ACC	Syracuse		0	ACC	1	1	1	0	41	3	6	0	6	1	1
7	2023-10-21	19:30:00	Sat	(4) Florida State		(16) Duke	ACC	W	38	20	7	0	W 7			2023-10-21	2023	8	Florida State	4	1	ACC	Duke	16	1	ACC	1	1	1	0	38	20	7	0	7	1	1
8	2023-10-28	12:00:00	Sat	(4) Florida State	@	Wake Forest	ACC	W	41	16	8	0	W 8			2023-10-28	2023	9	Florida State	4	1	ACC	Wake Forest		0	ACC	1	1	1	0	41	16	8	0	8	1	1
9	2023-11-04	15:30:00	Sat	(4) Florida State	@	Pitt	ACC	W	24	7	9	0	W 9			2023-11-04	2023	10	Florida State	4	1	ACC	Pitt		0	ACC	1	1	1	0	24	7	9	0	9	1	1
10	2023-11-11	15:30:00	Sat	(4) Florida State		Miami (FL)	ACC	W	27	20	10	0	W 10			2023-11-11	2023	11	Florida State	4	1	ACC	Miami	FL	1	ACC	1	1	1	0	27	20	10	0	10	1	1
11	2023-11-18	18:30:00	Sat	(4) Florida State		North Alabama	Non-Major	W	58	13	11	0	W 11			2023-11-18	2023	12	Florida State	4	1	ACC	North Alabama		0	Non-Major	0	0	0	0	58	13	11	0	11	1	1
12	2023-11-25	19:00:00	Sat	(5) Florida State	@	Florida	SEC	W	24	15	12	0	W 12			2023-11-25	2023	13	Florida State	5	1	ACC	Florida		0	SEC	0	1	1	0	24	15	12	0	12	1	1
13	2023-12-02	20:00:00	Sat	(4) Florida State	N	(15) Louisville	ACC	W	16	6	13	0	W 13	ACC Championship Game		2023-12-02	2023	14	Florida State	4	1	ACC	Louisville	15	1	ACC	1	1	1	0	16	6	13	0	13	1	1
14	2023-12-30	16:00:00	Sat	(4) Florida State	N	(6) Georgia	SEC	L	3	63	13	1	L 1	Orange Bowl		2023-12-30	2023	18	Florida State	4	1	ACC	Georgia	6	1	SEC	0	1	1	0	3	63	13	1	14	0.928571	0
1	2023-09-04	20:00:00	Mon	Duke		(9) Clemson	ACC	W	28	7	1	0	W 1			2023-09-04	2023	1	Duke		0	ACC	Clemson	9	1	ACC	1	1	1	0	28	7	1	0	1	1	1
2	2023-09-09	18:00:00	Sat	(21) Duke		Lafayette	Non-Major	W	42	7	2	0	W 2			2023-09-09	2023	2	Duke	21	1	ACC	Lafayette		0	Non-Major	0	0	0	0	42	7	2	0	2	1	1
3	2023-09-16	15:30:00	Sat	(21) Duke		Northwestern	Big Ten	W	38	14	3	0	W 3			2023-09-16	2023	3	Duke	21	1	ACC	Northwestern		0	Big Ten	0	1	1	0	38	14	3	0	3	1	1
4	2023-09-23	15:30:00	Sat	(18) Duke	@	Connecticut	Ind	W	41	7	4	0	W 4			2023-09-23	2023	4	Duke	18	1	ACC	Connecticut		0	Ind	0	1	0	0	41	7	4	0	4	1	1
5	2023-09-30	19:30:00	Sat	(17) Duke		(11) Notre Dame	ACC	L	14	21	4	1	L 1			2023-09-30	2023	5	Duke	17	1	ACC	Notre Dame	11	1	ACC	1	1	1	0	14	21	4	1	5	0.8	0
6	2023-10-14	20:00:00	Sat	(17) Duke		North Carolina State	ACC	W	24	3	5	1	W 1			2023-10-14	2023	7	Duke	17	1	ACC	North Carolina State		0	ACC	1	1	1	0	24	3	5	1	6	0.833333	1
7	2023-10-21	19:30:00	Sat	(16) Duke	@	(4) Florida State	ACC	L	20	38	5	2	L 1			2023-10-21	2023	8	Duke	16	1	ACC	Florida State	4	1	ACC	1	1	1	0	20	38	5	2	7	0.714286	0
8	2023-10-28	15:30:00	Sat	(20) Duke	@	(18) Louisville	ACC	L	0	23	5	3	L 2			2023-10-28	2023	9	Duke	20	1	ACC	Louisville	18	1	ACC	1	1	1	0	0	23	5	3	8	0.625	0
9	2023-11-02	19:30:00	Thu	Duke		Wake Forest	ACC	W	24	21	6	3	W 1			2023-11-02	2023	10	Duke		0	ACC	Wake Forest		0	ACC	1	1	1	0	24	21	6	3	9	0.666667	1
10	2023-11-11	20:00:00	Sat	Duke	@	(24) North Carolina	ACC	L	45	47	6	4	L 1			2023-11-11	2023	11	Duke		0	ACC	North Carolina	24	1	ACC	1	1	1	0	45	47	6	4	10	0.6	0
11	2023-11-18	15:00:00	Sat	Duke	@	Virginia	ACC	L	27	30	6	5	L 2			2023-11-18	2023	12	Duke		0	ACC	Virginia		0	ACC	1	1	1	0	27	30	6	5	11	0.545455	0
12	2023-11-25	12:00:00	Sat	Duke		Pitt	ACC	W	30	19	7	5	W 1			2023-11-25	2023	13	Duke		0	ACC	Pitt		0	ACC	1	1	1	0	30	19	7	5	12	0.583333	1
13	2023-12-23	12:00:00	Sat	Duke	N	Troy	Sun Belt	W	17	10	8	5	W 2	Birmingham Bowl		2023-12-23	2023	17	Duke		0	ACC	Troy		0	Sun Belt	0	1	0	0	17	10	8	5	13	0.615385	1
1	2023-09-02	19:30:00	Sat	(21) North Carolina	N	South Carolina	SEC	W	31	17	1	0	W 1			2023-09-02	2023	1	North Carolina	21	1	ACC	South Carolina		0	SEC	0	1	1	0	31	17	1	0	1	1	1
2	2023-09-09	17:15:00	Sat	(17) North Carolina		Appalachian State	Sun Belt	W	40	34	2	0	W 2			2023-09-09	2023	2	North Carolina	17	1	ACC	Appalachian State		0	Sun Belt	0	1	0	0	40	34	2	0	2	1	1
3	2023-09-16	15:30:00	Sat	(20) North Carolina		Minnesota	Big Ten	W	31	13	3	0	W 3			2023-09-16	2023	3	North Carolina	20	1	ACC	Minnesota		0	Big Ten	0	1	1	0	31	13	3	0	3	1	1
4	2023-09-23	20:00:00	Sat	(17) North Carolina	@	Pitt	ACC	W	41	24	4	0	W 4			2023-09-23	2023	4	North Carolina	17	1	ACC	Pitt		0	ACC	1	1	1	0	41	24	4	0	4	1	1
5	2023-10-07	15:30:00	Sat	(14) North Carolina		Syracuse	ACC	W	40	7	5	0	W 5			2023-10-07	2023	6	North Carolina	14	1	ACC	Syracuse		0	ACC	1	1	1	0	40	7	5	0	5	1	1
6	2023-10-14	19:30:00	Sat	(12) North Carolina		(25) Miami (FL)	ACC	W	41	31	6	0	W 6			2023-10-14	2023	7	North Carolina	12	1	ACC	Miami	25	1	ACC	1	1	1	0	41	31	6	0	6	1	1
7	2023-10-21	18:30:00	Sat	(10) North Carolina		Virginia	ACC	L	27	31	6	1	L 1			2023-10-21	2023	8	North Carolina	10	1	ACC	Virginia		0	ACC	1	1	1	0	27	31	6	1	7	0.857143	0
8	2023-10-28	20:00:00	Sat	(17) North Carolina	@	Georgia Tech	ACC	L	42	46	6	2	L 2			2023-10-28	2023	9	North Carolina	17	1	ACC	Georgia Tech		0	ACC	1	1	1	0	42	46	6	2	8	0.75	0
9	2023-11-04	12:00:00	Sat	North Carolina		Campbell	Non-Major	W	59	7	7	2	W 1			2023-11-04	2023	10	North Carolina		0	ACC	Campbell		0	Non-Major	0	0	0	0	59	7	7	2	9	0.777778	1
10	2023-11-11	20:00:00	Sat	(24) North Carolina		Duke	ACC	W	47	45	8	2	W 2			2023-11-11	2023	11	North Carolina	24	1	ACC	Duke		0	ACC	1	1	1	0	47	45	8	2	10	0.8	1
11	2023-11-18	15:30:00	Sat	(22) North Carolina	@	Clemson	ACC	L	20	31	8	3	L 1			2023-11-18	2023	12	North Carolina	22	1	ACC	Clemson		0	ACC	1	1	1	0	20	31	8	3	11	0.727273	0
12	2023-11-25	20:00:00	Sat	North Carolina	@	North Carolina State	ACC	L	20	39	8	4	L 2			2023-11-25	2023	13	North Carolina		0	ACC	North Carolina State		0	ACC	1	1	1	0	20	39	8	4	12	0.666667	0
13	2023-12-27	17:30:00	Wed	North Carolina	N	West Virginia	Big 12	L	10	30	8	5	L 3	Duke's Mayo Bowl		2023-12-27	2023	18	North Carolina		0	ACC	West Virginia		0	Big 12	0	1	1	0	10	30	8	5	13	0.615385	0
1	2023-08-31	19:30:00	Thu	North Carolina State	@	Connecticut	Ind	W	24	14	1	0	W 1			2023-08-31	2023	1	North Carolina State		0	ACC	Connecticut		0	Ind	0	1	0	0	24	14	1	0	1	1	1
2	2023-09-09	12:00:00	Sat	North Carolina State		(10) Notre Dame	ACC	L	24	45	1	1	L 1			2023-09-09	2023	2	North Carolina State		0	ACC	Notre Dame	10	1	ACC	1	1	1	0	24	45	1	1	2	0.5	0
3	2023-09-16	14:00:00	Sat	North Carolina State		Virginia Military Institute	Non-Major	W	45	7	2	1	W 1			2023-09-16	2023	3	North Carolina State		0	ACC	Virginia Military Institute		0	Non-Major	0	0	0	0	45	7	2	1	3	0.666667	1
4	2023-09-22	19:30:00	Fri	North Carolina State	@	Virginia	ACC	W	24	21	3	1	W 2			2023-09-22	2023	4	North Carolina State		0	ACC	Virginia		0	ACC	1	1	1	0	24	21	3	1	4	0.75	1
5	2023-09-29	19:00:00	Fri	North Carolina State		Louisville	ACC	L	10	13	3	2	L 1			2023-09-29	2023	5	North Carolina State		0	ACC	Louisville		0	ACC	1	1	1	0	10	13	3	2	5	0.6	0
6	2023-10-07	14:00:00	Sat	North Carolina State		Marshall	Sun Belt	W	48	41	4	2	W 1			2023-10-07	2023	6	North Carolina State		0	ACC	Marshall		0	Sun Belt	0	1	0	0	48	41	4	2	6	0.666667	1
7	2023-10-14	20:00:00	Sat	North Carolina State	@	(17) Duke	ACC	L	3	24	4	3	L 1			2023-10-14	2023	7	North Carolina State		0	ACC	Duke	17	1	ACC	1	1	1	0	3	24	4	3	7	0.571429	0
8	2023-10-28	14:00:00	Sat	North Carolina State		Clemson	ACC	W	24	17	5	3	W 1			2023-10-28	2023	9	North Carolina State		0	ACC	Clemson		0	ACC	1	1	1	0	24	17	5	3	8	0.625	1
9	2023-11-04	20:00:00	Sat	North Carolina State		Miami (FL)	ACC	W	20	6	6	3	W 2			2023-11-04	2023	10	North Carolina State		0	ACC	Miami	FL	1	ACC	1	1	1	0	20	6	6	3	9	0.666667	1
10	2023-11-11	14:00:00	Sat	North Carolina State	@	Wake Forest	ACC	W	26	6	7	3	W 3			2023-11-11	2023	11	North Carolina State		0	ACC	Wake Forest		0	ACC	1	1	1	0	26	6	7	3	10	0.7	1
11	2023-11-18	15:30:00	Sat	North Carolina State	@	Virginia Tech	ACC	W	35	28	8	3	W 4			2023-11-18	2023	12	North Carolina State		0	ACC	Virginia Tech		0	ACC	1	1	1	0	35	28	8	3	11	0.727273	1
12	2023-11-25	20:00:00	Sat	North Carolina State		North Carolina	ACC	W	39	20	9	3	W 5			2023-11-25	2023	13	North Carolina State		0	ACC	North Carolina		0	ACC	1	1	1	0	39	20	9	3	12	0.75	1
13	2023-12-28	17:45:00	Thu	(19) North Carolina State	N	Kansas State	Big 12	L	19	28	9	4	L 1	Pop-Tarts Bowl		2023-12-28	2023	18	North Carolina State	19	1	ACC	Kansas State		0	Big 12	0	1	1	0	19	28	9	4	13	0.692308	0
1	2023-08-31	19:00:00	Thu	Wake Forest		Elon	Non-Major	W	37	17	1	0	W 1			2023-08-31	2023	1	Wake Forest		0	ACC	Elon		0	Non-Major	0	0	0	0	37	17	1	0	1	1	1
2	2023-09-09	11:00:00	Sat	Wake Forest		Vanderbilt	SEC	W	36	20	2	0	W 2			2023-09-09	2023	2	Wake Forest		0	ACC	Vanderbilt		0	SEC	0	1	1	0	36	20	2	0	2	1	1
3	2023-09-16	12:00:00	Sat	Wake Forest	@	Old Dominion	Sun Belt	W	27	24	3	0	W 3			2023-09-16	2023	3	Wake Forest		0	ACC	Old Dominion		0	Sun Belt	0	1	0	0	27	24	3	0	3	1	1
4	2023-09-23	18:30:00	Sat	Wake Forest		Georgia Tech	ACC	L	16	30	3	1	L 1			2023-09-23	2023	4	Wake Forest		0	ACC	Georgia Tech		0	ACC	1	1	1	0	16	30	3	1	4	0.75	0
5	2023-10-07	15:30:00	Sat	Wake Forest	@	Clemson	ACC	L	12	17	3	2	L 2			2023-10-07	2023	6	Wake Forest		0	ACC	Clemson		0	ACC	1	1	1	0	12	17	3	2	5	0.6	0
6	2023-10-14	15:30:00	Sat	Wake Forest	@	Virginia Tech	ACC	L	13	30	3	3	L 3			2023-10-14	2023	7	Wake Forest		0	ACC	Virginia Tech		0	ACC	1	1	1	0	13	30	3	3	6	0.5	0
7	2023-10-21	15:30:00	Sat	Wake Forest		Pitt	ACC	W	21	17	4	3	W 1			2023-10-21	2023	8	Wake Forest		0	ACC	Pitt		0	ACC	1	1	1	0	21	17	4	3	7	0.571429	1
8	2023-10-28	12:00:00	Sat	Wake Forest		(4) Florida State	ACC	L	16	41	4	4	L 1			2023-10-28	2023	9	Wake Forest		0	ACC	Florida State	4	1	ACC	1	1	1	0	16	41	4	4	8	0.5	0
9	2023-11-02	19:30:00	Thu	Wake Forest	@	Duke	ACC	L	21	24	4	5	L 2			2023-11-02	2023	10	Wake Forest		0	ACC	Duke		0	ACC	1	1	1	0	21	24	4	5	9	0.444444	0
10	2023-11-11	14:00:00	Sat	Wake Forest		North Carolina State	ACC	L	6	26	4	6	L 3			2023-11-11	2023	11	Wake Forest		0	ACC	North Carolina State		0	ACC	1	1	1	0	6	26	4	6	10	0.4	0
11	2023-11-18	15:30:00	Sat	Wake Forest	@	(20) Notre Dame	ACC	L	7	45	4	7	L 4			2023-11-18	2023	12	Wake Forest		0	ACC	Notre Dame	20	1	ACC	1	1	1	0	7	45	4	7	11	0.363636	0
12	2023-11-25	14:00:00	Sat	Wake Forest	@	Syracuse	ACC	L	31	35	4	8	L 5			2023-11-25	2023	13	Wake Forest		0	ACC	Syracuse		0	ACC	1	1	1	0	31	35	4	8	12	0.333333	0
1	2023-09-02	12:00:00	Sat	Virginia	N	(12) Tennessee	SEC	L	13	49	0	1	L 1			2023-09-02	2023	1	Virginia		0	ACC	Tennessee	12	1	SEC	0	1	1	0	13	49	0	1	1	0	0
2	2023-09-09	12:00:00	Sat	Virginia		James Madison	Sun Belt	L	35	36	0	2	L 2			2023-09-09	2023	2	Virginia		0	ACC	James Madison		0	Sun Belt	0	1	0	0	35	36	0	2	2	0	0
3	2023-09-15	19:00:00	Fri	Virginia	@	Maryland	Big Ten	L	14	42	0	3	L 3			2023-09-15	2023	3	Virginia		0	ACC	Maryland		0	Big Ten	0	1	1	0	14	42	0	3	3	0	0
4	2023-09-22	19:30:00	Fri	Virginia		North Carolina State	ACC	L	21	24	0	4	L 4			2023-09-22	2023	4	Virginia		0	ACC	North Carolina State		0	ACC	1	1	1	0	21	24	0	4	4	0	0
5	2023-09-30	14:00:00	Sat	Virginia	@	Boston College	ACC	L	24	27	0	5	L 5			2023-09-30	2023	5	Virginia		0	ACC	Boston College		0	ACC	1	1	1	0	24	27	0	5	5	0	0
6	2023-10-07	12:00:00	Sat	Virginia		William & Mary	Non-Major	W	27	13	1	5	W 1			2023-10-07	2023	6	Virginia		0	ACC	William & Mary		0	Non-Major	0	0	0	0	27	13	1	5	6	0.166667	1
7	2023-10-21	18:30:00	Sat	Virginia	@	(10) North Carolina	ACC	W	31	27	2	5	W 2			2023-10-21	2023	8	Virginia		0	ACC	North Carolina	10	1	ACC	1	1	1	0	31	27	2	5	7	0.285714	1
8	2023-10-28	15:30:00	Sat	Virginia	@	Miami (FL)	ACC	L	26	29	2	6	L 1			2023-10-28	2023	9	Virginia		0	ACC	Miami	FL	1	ACC	1	1	1	0	26	29	2	6	8	0.25	0
9	2023-11-04	14:00:00	Sat	Virginia		Georgia Tech	ACC	L	17	45	2	7	L 2			2023-11-04	2023	10	Virginia		0	ACC	Georgia Tech		0	ACC	1	1	1	0	17	45	2	7	9	0.222222	0
10	2023-11-09	19:30:00	Thu	Virginia	@	(11) Louisville	ACC	L	24	31	2	8	L 3			2023-11-09	2023	11	Virginia		0	ACC	Louisville	11	1	ACC	1	1	1	0	24	31	2	8	10	0.2	0
11	2023-11-18	15:00:00	Sat	Virginia		Duke	ACC	W	30	27	3	8	W 1			2023-11-18	2023	12	Virginia		0	ACC	Duke		0	ACC	1	1	1	0	30	27	3	8	11	0.272727	1
12	2023-11-25	15:30:00	Sat	Virginia		Virginia Tech	ACC	L	17	55	3	9	L 1			2023-11-25	2023	13	Virginia		0	ACC	Virginia Tech		0	ACC	1	1	1	0	17	55	3	9	12	0.25	0
1	2023-09-01	19:30:00	Fri	Georgia Tech		Louisville	ACC	L	34	39	0	1	L 1			2023-09-01	2023	1	Georgia Tech		0	ACC	Louisville		0	ACC	1	1	1	0	34	39	0	1	1	0	0
2	2023-09-09	13:00:00	Sat	Georgia Tech		South Carolina State	Non-Major	W	48	13	1	1	W 1			2023-09-09	2023	2	Georgia Tech		0	ACC	South Carolina State		0	Non-Major	0	0	0	0	48	13	1	1	2	0.5	1
3	2023-09-16	19:30:00	Sat	Georgia Tech	@	(17) Ole Miss	SEC	L	23	48	1	2	L 1			2023-09-16	2023	3	Georgia Tech		0	ACC	Ole Miss	17	1	SEC	0	1	1	0	23	48	1	2	3	0.333333	0
4	2023-09-23	18:30:00	Sat	Georgia Tech	@	Wake Forest	ACC	W	30	16	2	2	W 1			2023-09-23	2023	4	Georgia Tech		0	ACC	Wake Forest		0	ACC	1	1	1	0	30	16	2	2	4	0.5	1
5	2023-09-30	15:30:00	Sat	Georgia Tech		Bowling Green	MAC	L	27	38	2	3	L 1			2023-09-30	2023	5	Georgia Tech		0	ACC	Bowling Green		0	MAC	0	1	0	0	27	38	2	3	5	0.4	0
6	2023-10-07	20:00:00	Sat	Georgia Tech	@	(17) Miami (FL)	ACC	W	23	20	3	3	W 1			2023-10-07	2023	6	Georgia Tech		0	ACC	Miami	17	1	ACC	1	1	1	0	23	20	3	3	6	0.5	1
7	2023-10-21	12:00:00	Sat	Georgia Tech		Boston College	ACC	L	23	38	3	4	L 1			2023-10-21	2023	8	Georgia Tech		0	ACC	Boston College		0	ACC	1	1	1	0	23	38	3	4	7	0.428571	0
8	2023-10-28	20:00:00	Sat	Georgia Tech		(17) North Carolina	ACC	W	46	42	4	4	W 1			2023-10-28	2023	9	Georgia Tech		0	ACC	North Carolina	17	1	ACC	1	1	1	0	46	42	4	4	8	0.5	1
9	2023-11-04	14:00:00	Sat	Georgia Tech	@	Virginia	ACC	W	45	17	5	4	W 2			2023-11-04	2023	10	Georgia Tech		0	ACC	Virginia		0	ACC	1	1	1	0	45	17	5	4	9	0.555556	1
10	2023-11-11	12:00:00	Sat	Georgia Tech	@	Clemson	ACC	L	21	42	5	5	L 1			2023-11-11	2023	11	Georgia Tech		0	ACC	Clemson		0	ACC	1	1	1	0	21	42	5	5	10	0.5	0
11	2023-11-18	20:00:00	Sat	Georgia Tech		Syracuse	ACC	W	31	22	6	5	W 1			2023-11-18	2023	12	Georgia Tech		0	ACC	Syracuse		0	ACC	1	1	1	0	31	22	6	5	11	0.545455	1
12	2023-11-25	19:30:00	Sat	Georgia Tech		(1) Georgia	SEC	L	23	31	6	6	L 1			2023-11-25	2023	13	Georgia Tech		0	ACC	Georgia	1	1	SEC	0	1	1	0	23	31	6	6	12	0.5	0
13	2023-12-22	18:30:00	Fri	Georgia Tech	N	UCF	Big 12	W	30	17	7	6	W 1	Gasparilla Bowl		2023-12-22	2023	17	Georgia Tech		0	ACC	UCF		0	Big 12	0	1	1	0	30	17	7	6	13	0.538462	1
1	2023-09-01	19:00:00	Fri	Miami (FL)		Miami (OH)	MAC	W	38	3	1	0	W 1			2023-09-01	2023	1	Miami	FL	1	ACC	Miami	OH	1	MAC	0	1	0	0	38	3	1	0	1	1	1
2	2023-09-09	15:30:00	Sat	Miami (FL)		(23) Texas A&M	SEC	W	48	33	2	0	W 2			2023-09-09	2023	2	Miami	FL	1	ACC	Texas A&M	23	1	SEC	0	1	1	0	48	33	2	0	2	1	1
3	2023-09-14	19:30:00	Thu	(22) Miami (FL)		Bethune-Cookman	Non-Major	W	48	7	3	0	W 3			2023-09-14	2023	3	Miami	22	1	ACC	Bethune-Cookman		0	Non-Major	0	0	0	0	48	7	3	0	3	1	1
4	2023-09-23	15:30:00	Sat	(20) Miami (FL)	@	Temple	American	W	41	7	4	0	W 4			2023-09-23	2023	4	Miami	20	1	ACC	Temple		0	American	0	1	0	0	41	7	4	0	4	1	1
5	2023-10-07	20:00:00	Sat	(17) Miami (FL)		Georgia Tech	ACC	L	20	23	4	1	L 1			2023-10-07	2023	6	Miami	17	1	ACC	Georgia Tech		0	ACC	1	1	1	0	20	23	4	1	5	0.8	0
6	2023-10-14	19:30:00	Sat	(25) Miami (FL)	@	(12) North Carolina	ACC	L	31	41	4	2	L 2			2023-10-14	2023	7	Miami	25	1	ACC	North Carolina	12	1	ACC	1	1	1	0	31	41	4	2	6	0.666667	0
7	2023-10-21	20:00:00	Sat	Miami (FL)		Clemson	ACC	W	28	20	5	2	W 1			2023-10-21	2023	8	Miami	FL	1	ACC	Clemson		0	ACC	1	1	1	0	28	20	5	2	7	0.714286	1
8	2023-10-28	15:30:00	Sat	Miami (FL)		Virginia	ACC	W	29	26	6	2	W 2			2023-10-28	2023	9	Miami	FL	1	ACC	Virginia		0	ACC	1	1	1	0	29	26	6	2	8	0.75	1
9	2023-11-04	20:00:00	Sat	Miami (FL)	@	North Carolina State	ACC	L	6	20	6	3	L 1			2023-11-04	2023	10	Miami	FL	1	ACC	North Carolina State		0	ACC	1	1	1	0	6	20	6	3	9	0.666667	0
10	2023-11-11	15:30:00	Sat	Miami (FL)	@	(4) Florida State	ACC	L	20	27	6	4	L 2			2023-11-11	2023	11	Miami	FL	1	ACC	Florida State	4	1	ACC	1	1	1	0	20	27	6	4	10	0.6	0
11	2023-11-18	12:00:00	Sat	Miami (FL)		(9) Louisville	ACC	L	31	38	6	5	L 3			2023-11-18	2023	12	Miami	FL	1	ACC	Louisville	9	1	ACC	1	1	1	0	31	38	6	5	11	0.545455	0
12	2023-11-24	12:00:00	Fri	Miami (FL)	@	Boston College	ACC	W	45	20	7	5	W 1			2023-11-24	2023	13	Miami	FL	1	ACC	Boston College		0	ACC	1	1	1	0	45	20	7	5	12	0.583333	1
13	2023-12-28	14:15:00	Thu	Miami (FL)	N	Rutgers	Big Ten	L	24	31	7	6	L 1	Pinstripe Bowl		2023-12-28	2023	18	Miami	FL	1	ACC	Rutgers		0	Big Ten	0	1	1	0	24	31	7	6	13	0.538462	0
1	2023-09-02	20:00:00	Sat	Virginia Tech		Old Dominion	Sun Belt	W	36	17	1	0	W 1			2023-09-02	2023	1	Virginia Tech		0	ACC	Old Dominion		0	Sun Belt	0	1	0	0	36	17	1	0	1	1	1
2	2023-09-09	19:00:00	Sat	Virginia Tech		Purdue	Big Ten	L	17	24	1	1	L 1			2023-09-09	2023	2	Virginia Tech		0	ACC	Purdue		0	Big Ten	0	1	1	0	17	24	1	1	2	0.5	0
3	2023-09-16	15:30:00	Sat	Virginia Tech	@	Rutgers	Big Ten	L	16	35	1	2	L 2			2023-09-16	2023	3	Virginia Tech		0	ACC	Rutgers		0	Big Ten	0	1	1	0	16	35	1	2	3	0.333333	0
4	2023-09-23	12:00:00	Sat	Virginia Tech	@	Marshall	Sun Belt	L	17	24	1	3	L 3			2023-09-23	2023	4	Virginia Tech		0	ACC	Marshall		0	Sun Belt	0	1	0	0	17	24	1	3	4	0.25	0
5	2023-09-30	20:00:00	Sat	Virginia Tech		Pitt	ACC	W	38	21	2	3	W 1			2023-09-30	2023	5	Virginia Tech		0	ACC	Pitt		0	ACC	1	1	1	0	38	21	2	3	5	0.4	1
6	2023-10-07	15:30:00	Sat	Virginia Tech	@	(5) Florida State	ACC	L	17	39	2	4	L 1			2023-10-07	2023	6	Virginia Tech		0	ACC	Florida State	5	1	ACC	1	1	1	0	17	39	2	4	6	0.333333	0
7	2023-10-14	15:30:00	Sat	Virginia Tech		Wake Forest	ACC	W	30	13	3	4	W 1			2023-10-14	2023	7	Virginia Tech		0	ACC	Wake Forest		0	ACC	1	1	1	0	30	13	3	4	7	0.428571	1
8	2023-10-26	19:30:00	Thu	Virginia Tech		Syracuse	ACC	W	38	10	4	4	W 2			2023-10-26	2023	9	Virginia Tech		0	ACC	Syracuse		0	ACC	1	1	1	0	38	10	4	4	8	0.5	1
9	2023-11-04	15:30:00	Sat	Virginia Tech	@	(15) Louisville	ACC	L	3	34	4	5	L 1			2023-11-04	2023	10	Virginia Tech		0	ACC	Louisville	15	1	ACC	1	1	1	0	3	34	4	5	9	0.444444	0
10	2023-11-11	12:00:00	Sat	Virginia Tech	@	Boston College	ACC	W	48	22	5	5	W 1			2023-11-11	2023	11	Virginia Tech		0	ACC	Boston College		0	ACC	1	1	1	0	48	22	5	5	10	0.5	1
11	2023-11-18	15:30:00	Sat	Virginia Tech		North Carolina State	ACC	L	28	35	5	6	L 1			2023-11-18	2023	12	Virginia Tech		0	ACC	North Carolina State		0	ACC	1	1	1	0	28	35	5	6	11	0.454545	0
12	2023-11-25	15:30:00	Sat	Virginia Tech	@	Virginia	ACC	W	55	17	6	6	W 1			2023-11-25	2023	13	Virginia Tech		0	ACC	Virginia		0	ACC	1	1	1	0	55	17	6	6	12	0.5	1
13	2023-12-27	14:00:00	Wed	Virginia Tech	N	(23) Tulane	American	W	41	20	7	6	W 2	Military Bowl		2023-12-27	2023	18	Virginia Tech		0	ACC	Tulane	23	1	American	0	1	0	0	41	20	7	6	13	0.538462	1
1	2023-09-02	12:00:00	Sat	Boston College		Northern Illinois	MAC	L	24	27	0	1	L 1			2023-09-02	2023	1	Boston College		0	ACC	Northern Illinois		0	MAC	0	1	0	0	24	27	0	1	1	0	0
2	2023-09-09	12:00:00	Sat	Boston College		Holy Cross	Non-Major	W	31	28	1	1	W 1			2023-09-09	2023	2	Boston College		0	ACC	Holy Cross		0	Non-Major	0	0	0	0	31	28	1	1	2	0.5	1
3	2023-09-16	12:00:00	Sat	Boston College		(3) Florida State	ACC	L	29	31	1	2	L 1			2023-09-16	2023	3	Boston College		0	ACC	Florida State	3	1	ACC	1	1	1	0	29	31	1	2	3	0.333333	0
4	2023-09-23	15:30:00	Sat	Boston College	@	Louisville	ACC	L	28	56	1	3	L 2			2023-09-23	2023	4	Boston College		0	ACC	Louisville		0	ACC	1	1	1	0	28	56	1	3	4	0.25	0
5	2023-09-30	14:00:00	Sat	Boston College		Virginia	ACC	W	27	24	2	3	W 1			2023-09-30	2023	5	Boston College		0	ACC	Virginia		0	ACC	1	1	1	0	27	24	2	3	5	0.4	1
6	2023-10-07	12:00:00	Sat	Boston College	@	Army	Ind	W	27	24	3	3	W 2			2023-10-07	2023	6	Boston College		0	ACC	Army		0	Ind	0	1	0	0	27	24	3	3	6	0.5	1
7	2023-10-21	12:00:00	Sat	Boston College	@	Georgia Tech	ACC	W	38	23	4	3	W 3			2023-10-21	2023	8	Boston College		0	ACC	Georgia Tech		0	ACC	1	1	1	0	38	23	4	3	7	0.571429	1
8	2023-10-28	12:00:00	Sat	Boston College		Connecticut	Ind	W	21	14	5	3	W 4			2023-10-28	2023	9	Boston College		0	ACC	Connecticut		0	Ind	0	1	0	0	21	14	5	3	8	0.625	1
9	2023-11-03	19:30:00	Fri	Boston College	@	Syracuse	ACC	W	17	10	6	3	W 5			2023-11-03	2023	10	Boston College		0	ACC	Syracuse		0	ACC	1	1	1	0	17	10	6	3	9	0.666667	1
10	2023-11-11	12:00:00	Sat	Boston College		Virginia Tech	ACC	L	22	48	6	4	L 1			2023-11-11	2023	11	Boston College		0	ACC	Virginia Tech		0	ACC	1	1	1	0	22	48	6	4	10	0.6	0
11	2023-11-16	19:00:00	Thu	Boston College	@	Pitt	ACC	L	16	24	6	5	L 2			2023-11-16	2023	12	Boston College		0	ACC	Pitt		0	ACC	1	1	1	0	16	24	6	5	11	0.545455	0
12	2023-11-24	12:00:00	Fri	Boston College		Miami (FL)	ACC	L	20	45	6	6	L 3			2023-11-24	2023	13	Boston College		0	ACC	Miami	FL	1	ACC	1	1	1	0	20	45	6	6	12	0.5	0
13	2023-12-28	11:00:00	Thu	Boston College	N	(17) SMU	American	W	23	14	7	6	W 1	Fenway Bowl		2023-12-28	2023	18	Boston College		0	ACC	SMU	17	1	American	0	1	0	0	23	14	7	6	13	0.538462	1
1	2023-08-26	14:30:00	Sat	(13) Notre Dame	N	Navy	American	W	42	3	1	0	W 1			2023-08-26	2023	1	Notre Dame	13	1	ACC	Navy		0	American	0	1	0	0	42	3	1	0	1	1	1
2	2023-09-02	15:30:00	Sat	(13) Notre Dame		Tennessee State	Non-Major	W	56	3	2	0	W 2			2023-09-02	2023	1	Notre Dame	13	1	ACC	Tennessee State		0	Non-Major	0	0	0	0	56	3	2	0	2	1	1
3	2023-09-09	12:00:00	Sat	(10) Notre Dame	@	North Carolina State	ACC	W	45	24	3	0	W 3			2023-09-09	2023	2	Notre Dame	10	1	ACC	North Carolina State		0	ACC	1	1	1	0	45	24	3	0	3	1	1
4	2023-09-16	14:30:00	Sat	(9) Notre Dame		Central Michigan	MAC	W	41	17	4	0	W 4			2023-09-16	2023	3	Notre Dame	9	1	ACC	Central Michigan		0	MAC	0	1	0	0	41	17	4	0	4	1	1
5	2023-09-23	19:30:00	Sat	(9) Notre Dame		(6) Ohio State	Big Ten	L	14	17	4	1	L 1			2023-09-23	2023	4	Notre Dame	9	1	ACC	Ohio State	6	1	Big Ten	0	1	1	0	14	17	4	1	5	0.8	0
6	2023-09-30	19:30:00	Sat	(11) Notre Dame	@	(17) Duke	ACC	W	21	14	5	1	W 1			2023-09-30	2023	5	Notre Dame	11	1	ACC	Duke	17	1	ACC	1	1	1	0	21	14	5	1	6	0.833333	1
7	2023-10-07	19:30:00	Sat	(10) Notre Dame	@	(25) Louisville	ACC	L	20	33	5	2	L 1			2023-10-07	2023	6	Notre Dame	10	1	ACC	Louisville	25	1	ACC	1	1	1	0	20	33	5	2	7	0.714286	0
8	2023-10-14	19:30:00	Sat	(21) Notre Dame		(10) USC	Pac-12	W	48	20	6	2	W 1			2023-10-14	2023	7	Notre Dame	21	1	ACC	USC	10	1	Pac-12	0	1	1	0	48	20	6	2	8	0.75	1
9	2023-10-28	15:30:00	Sat	(14) Notre Dame		Pitt	ACC	W	58	7	7	2	W 2			2023-10-28	2023	9	Notre Dame	14	1	ACC	Pitt		0	ACC	1	1	1	0	58	7	7	2	9	0.777778	1
10	2023-11-04	12:00:00	Sat	(12) Notre Dame	@	Clemson	ACC	L	23	31	7	3	L 1			2023-11-04	2023	10	Notre Dame	12	1	ACC	Clemson		0	ACC	1	1	1	0	23	31	7	3	10	0.7	0
11	2023-11-18	15:30:00	Sat	(20) Notre Dame		Wake Forest	ACC	W	45	7	8	3	W 1			2023-11-18	2023	12	Notre Dame	20	1	ACC	Wake Forest		0	ACC	1	1	1	0	45	7	8	3	11	0.727273	1
12	2023-11-25	19:00:00	Sat	(17) Notre Dame	@	Stanford	Pac-12	W	56	23	9	3	W 2			2023-11-25	2023	13	Notre Dame	17	1	ACC	Stanford		0	Pac-12	0	1	1	0	56	23	9	3	12	0.75	1
13	2023-12-29	16:00:00	Fri	(15) Notre Dame	N	(21) Oregon State	Pac-12	W	40	8	10	3	W 3	Sun Bowl		2023-12-29	2023	18	Notre Dame	15	1	ACC	Oregon State	21	1	Pac-12	0	1	1	0	40	8	10	3	13	0.769231	1
1	2023-09-02	15:30:00	Sat	Pitt		Wofford	Non-Major	W	45	7	1	0	W 1			2023-09-02	2023	1	Pitt		0	ACC	Wofford		0	Non-Major	0	0	0	0	45	7	1	0	1	1	1
2	2023-09-09	18:30:00	Sat	Pitt		Cincinnati	Big 12	L	21	27	1	1	L 1			2023-09-09	2023	2	Pitt		0	ACC	Cincinnati		0	Big 12	0	1	1	0	21	27	1	1	2	0.5	0
3	2023-09-16	19:30:00	Sat	Pitt	@	West Virginia	Big 12	L	6	17	1	2	L 2			2023-09-16	2023	3	Pitt		0	ACC	West Virginia		0	Big 12	0	1	1	0	6	17	1	2	3	0.333333	0
4	2023-09-23	20:00:00	Sat	Pitt		(17) North Carolina	ACC	L	24	41	1	3	L 3			2023-09-23	2023	4	Pitt		0	ACC	North Carolina	17	1	ACC	1	1	1	0	24	41	1	3	4	0.25	0
5	2023-09-30	20:00:00	Sat	Pitt	@	Virginia Tech	ACC	L	21	38	1	4	L 4			2023-09-30	2023	5	Pitt		0	ACC	Virginia Tech		0	ACC	1	1	1	0	21	38	1	4	5	0.2	0
6	2023-10-14	18:30:00	Sat	Pitt		(14) Louisville	ACC	W	38	21	2	4	W 1			2023-10-14	2023	7	Pitt		0	ACC	Louisville	14	1	ACC	1	1	1	0	38	21	2	4	6	0.333333	1
7	2023-10-21	15:30:00	Sat	Pitt	@	Wake Forest	ACC	L	17	21	2	5	L 1			2023-10-21	2023	8	Pitt		0	ACC	Wake Forest		0	ACC	1	1	1	0	17	21	2	5	7	0.285714	0
8	2023-10-28	15:30:00	Sat	Pitt	@	(14) Notre Dame	ACC	L	7	58	2	6	L 2			2023-10-28	2023	9	Pitt		0	ACC	Notre Dame	14	1	ACC	1	1	1	0	7	58	2	6	8	0.25	0
9	2023-11-04	15:30:00	Sat	Pitt		(4) Florida State	ACC	L	7	24	2	7	L 3			2023-11-04	2023	10	Pitt		0	ACC	Florida State	4	1	ACC	1	1	1	0	7	24	2	7	9	0.222222	0
10	2023-11-11	15:30:00	Sat	Pitt	N	Syracuse	ACC	L	13	28	2	8	L 4			2023-11-11	2023	11	Pitt		0	ACC	Syracuse		0	ACC	1	1	1	0	13	28	2	8	10	0.2	0
11	2023-11-16	19:00:00	Thu	Pitt		Boston College	ACC	W	24	16	3	8	W 1			2023-11-16	2023	12	Pitt		0	ACC	Boston College		0	ACC	1	1	1	0	24	16	3	8	11	0.272727	1
12	2023-11-25	12:00:00	Sat	Pitt	@	Duke	ACC	L	19	30	3	9	L 1			2023-11-25	2023	13	Pitt		0	ACC	Duke		0	ACC	1	1	1	0	19	30	3	9	12	0.25	0
1	2023-09-02	16:00:00	Sat	Syracuse		Colgate	Non-Major	W	65	0	1	0	W 1			2023-09-02	2023	1	Syracuse		0	ACC	Colgate		0	Non-Major	0	0	0	0	65	0	1	0	1	1	1
2	2023-09-09	15:30:00	Sat	Syracuse		Western Michigan	MAC	W	48	7	2	0	W 2			2023-09-09	2023	2	Syracuse		0	ACC	Western Michigan		0	MAC	0	1	0	0	48	7	2	0	2	1	1
3	2023-09-16	19:30:00	Sat	Syracuse	@	Purdue	Big Ten	W	35	20	3	0	W 3			2023-09-16	2023	3	Syracuse		0	ACC	Purdue		0	Big Ten	0	1	1	0	35	20	3	0	3	1	1
4	2023-09-23	12:00:00	Sat	Syracuse		Army	Ind	W	29	16	4	0	W 4			2023-09-23	2023	4	Syracuse		0	ACC	Army		0	Ind	0	1	0	0	29	16	4	0	4	1	1
5	2023-09-30	12:00:00	Sat	Syracuse		Clemson	ACC	L	14	31	4	1	L 1			2023-09-30	2023	5	Syracuse		0	ACC	Clemson		0	ACC	1	1	1	0	14	31	4	1	5	0.8	0
6	2023-10-07	15:30:00	Sat	Syracuse	@	(14) North Carolina	ACC	L	7	40	4	2	L 2			2023-10-07	2023	6	Syracuse		0	ACC	North Carolina	14	1	ACC	1	1	1	0	7	40	4	2	6	0.666667	0
7	2023-10-14	12:00:00	Sat	Syracuse	@	(4) Florida State	ACC	L	3	41	4	3	L 3			2023-10-14	2023	7	Syracuse		0	ACC	Florida State	4	1	ACC	1	1	1	0	3	41	4	3	7	0.571429	0
8	2023-10-26	19:30:00	Thu	Syracuse	@	Virginia Tech	ACC	L	10	38	4	4	L 4			2023-10-26	2023	9	Syracuse		0	ACC	Virginia Tech		0	ACC	1	1	1	0	10	38	4	4	8	0.5	0
9	2023-11-03	19:30:00	Fri	Syracuse		Boston College	ACC	L	10	17	4	5	L 5			2023-11-03	2023	10	Syracuse		0	ACC	Boston College		0	ACC	1	1	1	0	10	17	4	5	9	0.444444	0
10	2023-11-11	15:30:00	Sat	Syracuse	N	Pitt	ACC	W	28	13	5	5	W 1			2023-11-11	2023	11	Syracuse		0	ACC	Pitt		0	ACC	1	1	1	0	28	13	5	5	10	0.5	1
11	2023-11-18	20:00:00	Sat	Syracuse	@	Georgia Tech	ACC	L	22	31	5	6	L 1			2023-11-18	2023	12	Syracuse		0	ACC	Georgia Tech		0	ACC	1	1	1	0	22	31	5	6	11	0.454545	0
12	2023-11-25	14:00:00	Sat	Syracuse		Wake Forest	ACC	W	35	31	6	6	W 1			2023-11-25	2023	13	Syracuse		0	ACC	Wake Forest		0	ACC	1	1	1	0	35	31	6	6	12	0.5	1
13	2023-12-21	20:00:00	Thu	Syracuse	N	South Florida	American	L	0	45	6	7	L 1	Boca Raton Bowl		2023-12-21	2023	17	Syracuse		0	ACC	South Florida		0	American	0	1	0	0	0	45	6	7	13	0.461538	0
1	2023-09-01	19:30:00	Fri	Louisville	@	Georgia Tech	ACC	W	39	34	1	0	W 1			2023-09-01	2023	1	Louisville		0	ACC	Georgia Tech		0	ACC	1	1	1	0	39	34	1	0	1	1	1
2	2023-09-07	19:30:00	Thu	Louisville		Murray State	Non-Major	W	56	0	2	0	W 2			2023-09-07	2023	2	Louisville		0	ACC	Murray State		0	Non-Major	0	0	0	0	56	0	2	0	2	1	1
3	2023-09-16	12:00:00	Sat	Louisville	N	Indiana	Big Ten	W	21	14	3	0	W 3			2023-09-16	2023	3	Louisville		0	ACC	Indiana		0	Big Ten	0	1	1	0	21	14	3	0	3	1	1
4	2023-09-23	15:30:00	Sat	Louisville		Boston College	ACC	W	56	28	4	0	W 4			2023-09-23	2023	4	Louisville		0	ACC	Boston College		0	ACC	1	1	1	0	56	28	4	0	4	1	1
5	2023-09-29	19:00:00	Fri	Louisville	@	North Carolina State	ACC	W	13	10	5	0	W 5			2023-09-29	2023	5	Louisville		0	ACC	North Carolina State		0	ACC	1	1	1	0	13	10	5	0	5	1	1
6	2023-10-07	19:30:00	Sat	(25) Louisville		(10) Notre Dame	ACC	W	33	20	6	0	W 6			2023-10-07	2023	6	Louisville	25	1	ACC	Notre Dame	10	1	ACC	1	1	1	0	33	20	6	0	6	1	1
7	2023-10-14	18:30:00	Sat	(14) Louisville	@	Pitt	ACC	L	21	38	6	1	L 1			2023-10-14	2023	7	Louisville	14	1	ACC	Pitt		0	ACC	1	1	1	0	21	38	6	1	7	0.857143	0
8	2023-10-28	15:30:00	Sat	(18) Louisville		(20) Duke	ACC	W	23	0	7	1	W 1			2023-10-28	2023	9	Louisville	18	1	ACC	Duke	20	1	ACC	1	1	1	0	23	0	7	1	8	0.875	1
9	2023-11-04	15:30:00	Sat	(15) Louisville		Virginia Tech	ACC	W	34	3	8	1	W 2			2023-11-04	2023	10	Louisville	15	1	ACC	Virginia Tech		0	ACC	1	1	1	0	34	3	8	1	9	0.888889	1
10	2023-11-09	19:30:00	Thu	(11) Louisville		Virginia	ACC	W	31	24	9	1	W 3			2023-11-09	2023	11	Louisville	11	1	ACC	Virginia		0	ACC	1	1	1	0	31	24	9	1	10	0.9	1
11	2023-11-18	12:00:00	Sat	(9) Louisville	@	Miami (FL)	ACC	W	38	31	10	1	W 4			2023-11-18	2023	12	Louisville	9	1	ACC	Miami	FL	1	ACC	1	1	1	0	38	31	10	1	11	0.909091	1
12	2023-11-25	12:00:00	Sat	(9) Louisville		Kentucky	SEC	L	31	38	10	2	L 1			2023-11-25	2023	13	Louisville	9	1	ACC	Kentucky		0	SEC	0	1	1	0	31	38	10	2	12	0.833333	0
13	2023-12-02	20:00:00	Sat	(15) Louisville	N	(4) Florida State	ACC	L	6	16	10	3	L 2	ACC Championship Game		2023-12-02	2023	14	Louisville	15	1	ACC	Florida State	4	1	ACC	1	1	1	0	6	16	10	3	13	0.769231	0
14	2023-12-27	20:00:00	Wed	(16) Louisville	N	USC	Pac-12	L	28	42	10	4	L 3	Holiday Bowl		2023-12-27	2023	18	Louisville	16	1	ACC	USC		0	Pac-12	0	1		0	28	42	10	4	14	0.714286	0

## Sheet: 2019Big12
G	Date	Time	Day	School		Opponent	Conf		Pts	Opp	W	L	Streak	Notes		Date	Season	Week #	Team	TeamRank_Top25	TeamRanked_Yes	Team_Conference	Opponent	OpponentRank_Top25	OpponentRanked_Yes	Opponent_Conference	ConferenceGame_Yes	OpponenFBS_Yes	Opponent_PowerFive	RankedVsRanked_Yes	PtsFor	PtsAgainst	Wins	Losses	GamesPlayed	Win%	GameResult_YesWin
1	2019-08-31		Sat	Baylor		Stephen F. Austin	Non-Major	W	56	17	1	0	W 1			2019-08-31	2019	1	Baylor		0	Big 12	Stephen F. Austin		0	Non-Major	0	0	0	0	56	17	1	0	1	1	1
2	2019-09-07		Sat	Baylor		UTSA	CUSA	W	63	14	2	0	W 2			2019-09-07	2019	2	Baylor		0	Big 12	UTSA		0	CUSA	0	1	0	0	63	14	2	0	2	1	1
3	2019-09-21		Sat	Baylor	@	Rice	CUSA	W	21	13	3	0	W 3			2019-09-21	2019	4	Baylor		0	Big 12	Rice		0	CUSA	0	1	0	0	21	13	3	0	3	1	1
4	2019-09-28		Sat	Baylor		Iowa State	Big 12	W	23	21	4	0	W 4			2019-09-28	2019	5	Baylor		0	Big 12	Iowa State		0	Big 12	1	1	1	0	23	21	4	0	4	1	1
5	2019-10-05		Sat	Baylor	@	Kansas State	Big 12	W	31	12	5	0	W 5			2019-10-05	2019	6	Baylor		0	Big 12	Kansas State		0	Big 12	1	1	1	0	31	12	5	0	5	1	1
6	2019-10-12		Sat	(22) Baylor		Texas Tech	Big 12	W	33	30	6	0	W 6			2019-10-12	2019	7	Baylor	22	1	Big 12	Texas Tech		0	Big 12	1	1	1	0	33	30	6	0	6	1	1
7	2019-10-19		Sat	(18) Baylor	@	Oklahoma State	Big 12	W	45	27	7	0	W 7			2019-10-19	2019	8	Baylor	18	1	Big 12	Oklahoma State		0	Big 12	1	1	1	0	45	27	7	0	7	1	1
8	2019-10-31		Thu	(12) Baylor		West Virginia	Big 12	W	17	14	8	0	W 8			2019-10-31	2019	10	Baylor	12	1	Big 12	West Virginia		0	Big 12	1	1	1	0	17	14	8	0	8	1	1
9	2019-11-09		Sat	(11) Baylor	@	Texas Christian	Big 12	W	29	23	9	0	W 9			2019-11-09	2019	11	Baylor	11	1	Big 12	Texas Christian		0	Big 12	1	1	1	0	29	23	9	0	9	1	1
10	2019-11-16		Sat	(12) Baylor		(10) Oklahoma	Big 12	L	31	34	9	1	L 1			2019-11-16	2019	12	Baylor	12	1	Big 12	Oklahoma	10	1	Big 12	1	1	1	1	31	34	9	1	10	0.9	0
11	2019-11-23		Sat	(13) Baylor		Texas	Big 12	W	24	10	10	1	W 1			2019-11-23	2019	13	Baylor	13	1	Big 12	Texas		0	Big 12	1	1	1	0	24	10	10	1	11	0.909091	1
12	2019-11-30		Sat	(11) Baylor	@	Kansas	Big 12	W	61	6	11	1	W 2			2019-11-30	2019	14	Baylor	11	1	Big 12	Kansas		0	Big 12	1	1	1	0	61	6	11	1	12	0.916667	1
13	2019-12-07		Sat	(8) Baylor	N	(6) Oklahoma	Big 12	L	23	30	11	2	L 1			2019-12-07	2019	15	Baylor	8	1	Big 12	Oklahoma	6	1	Big 12	1	1	1	1	23	30	11	2	13	0.846154	0
14	2020-01-01		Wed	(8) Baylor	N	(5) Georgia	SEC	L	14	26	11	3	L 2			2020-01-01	2019	19	Baylor	8	1	Big 12	Georgia	5	1	SEC	0	1	1	1	14	26	11	3	14	0.785714	0
1	2019-08-31		Sat	(21) Iowa State		Northern Iowa	Non-Major	W	29	26	1	0	W 1			2019-08-31	2019	1	Iowa State	21	1	Big 12	Northern Iowa		0	Non-Major	0	0	0	0	29	26	1	0	1	1	1
2	2019-09-14		Sat	Iowa State		(19) Iowa	Big Ten	L	17	18	1	1	L 1			2019-09-14	2019	3	Iowa State		0	Big 12	Iowa	19	1	Big Ten	0	1	1	0	17	18	1	1	2	0.5	0
3	2019-09-21		Sat	Iowa State		Louisiana-Monroe	Sun Belt	W	72	20	2	1	W 1			2019-09-21	2019	4	Iowa State		0	Big 12	Louisiana-Monroe		0	Sun Belt	0	1	0	0	72	20	2	1	3	0.666667	1
4	2019-09-28		Sat	Iowa State	@	Baylor	Big 12	L	21	23	2	2	L 1			2019-09-28	2019	5	Iowa State		0	Big 12	Baylor		0	Big 12	1	1	1	0	21	23	2	2	4	0.5	0
5	2019-10-05		Sat	Iowa State		Texas Christian	Big 12	W	49	24	3	2	W 1			2019-10-05	2019	6	Iowa State		0	Big 12	Texas Christian		0	Big 12	1	1	1	0	49	24	3	2	5	0.6	1
6	2019-10-12		Sat	Iowa State	@	West Virginia	Big 12	W	38	14	4	2	W 2			2019-10-12	2019	7	Iowa State		0	Big 12	West Virginia		0	Big 12	1	1	1	0	38	14	4	2	6	0.666667	1
7	2019-10-19		Sat	Iowa State	@	Texas Tech	Big 12	W	34	24	5	2	W 3			2019-10-19	2019	8	Iowa State		0	Big 12	Texas Tech		0	Big 12	1	1	1	0	34	24	5	2	7	0.714286	1
8	2019-10-26		Sat	(23) Iowa State		Oklahoma State	Big 12	L	27	34	5	3	L 1			2019-10-26	2019	9	Iowa State	23	1	Big 12	Oklahoma State		0	Big 12	1	1	1	0	27	34	5	3	8	0.625	0
9	2019-11-09		Sat	Iowa State	@	(9) Oklahoma	Big 12	L	41	42	5	4	L 2			2019-11-09	2019	11	Iowa State		0	Big 12	Oklahoma	9	1	Big 12	1	1	1	0	41	42	5	4	9	0.555556	0
10	2019-11-16		Sat	Iowa State		(22) Texas	Big 12	W	23	21	6	4	W 1			2019-11-16	2019	12	Iowa State		0	Big 12	Texas	22	1	Big 12	1	1	1	0	23	21	6	4	10	0.6	1
11	2019-11-23		Sat	Iowa State		Kansas	Big 12	W	41	31	7	4	W 2			2019-11-23	2019	13	Iowa State		0	Big 12	Kansas		0	Big 12	1	1	1	0	41	31	7	4	11	0.636364	1
12	2019-11-30		Sat	Iowa State	@	Kansas State	Big 12	L	17	27	7	5	L 1			2019-11-30	2019	14	Iowa State		0	Big 12	Kansas State		0	Big 12	1	1	1	0	17	27	7	5	12	0.583333	0
13	2019-12-28		Sat	Iowa State	N	(14) Notre Dame	ACC	L	9	33	7	6	L 2			2019-12-28	2019	18	Iowa State		0	Big 12	Notre Dame	14	1	ACC	0	1	1	0	9	33	7	6	13	0.538462	0
1	2019-08-30		Fri	Oklahoma State	@	Oregon State	Pac-12	W	52	36	1	0	W 1			2019-08-30	2019	1	Oklahoma State		0	Big 12	Oregon State		0	Pac-12	0	1	1	0	52	36	1	0	1	1	1
2	2019-09-07		Sat	Oklahoma State		McNeese State	Non-Major	W	56	14	2	0	W 2			2019-09-07	2019	2	Oklahoma State		0	Big 12	McNeese State		0	Non-Major	0	0	0	0	56	14	2	0	2	1	1
3	2019-09-14		Sat	Oklahoma State	@	Tulsa	American	W	40	21	3	0	W 3			2019-09-14	2019	3	Oklahoma State		0	Big 12	Tulsa		0	American	0	1	0	0	40	21	3	0	3	1	1
4	2019-09-21		Sat	Oklahoma State	@	(12) Texas	Big 12	L	30	36	3	1	L 1			2019-09-21	2019	4	Oklahoma State		0	Big 12	Texas	12	1	Big 12	1	1	1	0	30	36	3	1	4	0.75	0
5	2019-09-28		Sat	Oklahoma State		(24) Kansas State	Big 12	W	26	13	4	1	W 1			2019-09-28	2019	5	Oklahoma State		0	Big 12	Kansas State	24	1	Big 12	1	1	1	0	26	13	4	1	5	0.8	1
6	2019-10-05		Sat	(21) Oklahoma State	@	Texas Tech	Big 12	L	35	45	4	2	L 1			2019-10-05	2019	6	Oklahoma State	21	1	Big 12	Texas Tech		0	Big 12	1	1	1	0	35	45	4	2	6	0.666667	0
7	2019-10-19		Sat	Oklahoma State		(18) Baylor	Big 12	L	27	45	4	3	L 2			2019-10-19	2019	8	Oklahoma State		0	Big 12	Baylor	18	1	Big 12	1	1	1	0	27	45	4	3	7	0.571429	0
8	2019-10-26		Sat	Oklahoma State	@	(23) Iowa State	Big 12	W	34	27	5	3	W 1			2019-10-26	2019	9	Oklahoma State		0	Big 12	Iowa State	23	1	Big 12	1	1	1	0	34	27	5	3	8	0.625	1
9	2019-11-02		Sat	Oklahoma State		Texas Christian	Big 12	W	34	27	6	3	W 2			2019-11-02	2019	10	Oklahoma State		0	Big 12	Texas Christian		0	Big 12	1	1	1	0	34	27	6	3	9	0.666667	1
10	2019-11-16		Sat	(25) Oklahoma State		Kansas	Big 12	W	31	13	7	3	W 3			2019-11-16	2019	12	Oklahoma State	25	1	Big 12	Kansas		0	Big 12	1	1	1	0	31	13	7	3	10	0.7	1
11	2019-11-23		Sat	(22) Oklahoma State	@	West Virginia	Big 12	W	20	13	8	3	W 4			2019-11-23	2019	13	Oklahoma State	22	1	Big 12	West Virginia		0	Big 12	1	1	1	0	20	13	8	3	11	0.727273	1
12	2019-11-30		Sat	(21) Oklahoma State		(7) Oklahoma	Big 12	L	16	34	8	4	L 1			2019-11-30	2019	14	Oklahoma State	21	1	Big 12	Oklahoma	7	1	Big 12	1	1	1	1	16	34	8	4	12	0.666667	0
13	2019-12-27		Fri	(25) Oklahoma State	N	Texas A&M	SEC	L	21	24	8	5	L 2			2019-12-27	2019	18	Oklahoma State	25	1	Big 12	Texas A&M		0	SEC	0	1	1	0	21	24	8	5	13	0.615385	0
1	2019-08-31		Sat	(10) Texas		Louisiana Tech	CUSA	W	45	14	1	0	W 1			2019-08-31	2019	1	Texas	10	1	Big 12	Louisiana Tech		0	CUSA	0	1	0	0	45	14	1	0	1	1	1
2	2019-09-07		Sat	(9) Texas		(6) LSU	SEC	L	38	45	1	1	L 1			2019-09-07	2019	2	Texas	9	1	Big 12	LSU	6	1	SEC	0	1	1	1	38	45	1	1	2	0.5	0
3	2019-09-14		Sat	(12) Texas	N	Rice	CUSA	W	48	13	2	1	W 1			2019-09-14	2019	3	Texas	12	1	Big 12	Rice		0	CUSA	0	1	0	0	48	13	2	1	3	0.666667	1
4	2019-09-21		Sat	(12) Texas		Oklahoma State	Big 12	W	36	30	3	1	W 2			2019-09-21	2019	4	Texas	12	1	Big 12	Oklahoma State		0	Big 12	1	1	1	0	36	30	3	1	4	0.75	1
5	2019-10-05		Sat	(11) Texas	@	West Virginia	Big 12	W	42	31	4	1	W 3			2019-10-05	2019	6	Texas	11	1	Big 12	West Virginia		0	Big 12	1	1	1	0	42	31	4	1	5	0.8	1
6	2019-10-12		Sat	(11) Texas	N	(6) Oklahoma	Big 12	L	27	34	4	2	L 1			2019-10-12	2019	7	Texas	11	1	Big 12	Oklahoma	6	1	Big 12	1	1	1	1	27	34	4	2	6	0.666667	0
7	2019-10-19		Sat	(15) Texas		Kansas	Big 12	W	50	48	5	2	W 1			2019-10-19	2019	8	Texas	15	1	Big 12	Kansas		0	Big 12	1	1	1	0	50	48	5	2	7	0.714286	1
8	2019-10-26		Sat	(15) Texas	@	Texas Christian	Big 12	L	27	37	5	3	L 1			2019-10-26	2019	9	Texas	15	1	Big 12	Texas Christian		0	Big 12	1	1	1	0	27	37	5	3	8	0.625	0
9	2019-11-09		Sat	Texas		(20) Kansas State	Big 12	W	27	24	6	3	W 1			2019-11-09	2019	11	Texas		0	Big 12	Kansas State	20	1	Big 12	1	1	1	0	27	24	6	3	9	0.666667	1
10	2019-11-16		Sat	(22) Texas	@	Iowa State	Big 12	L	21	23	6	4	L 1			2019-11-16	2019	12	Texas	22	1	Big 12	Iowa State		0	Big 12	1	1	1	0	21	23	6	4	10	0.6	0
11	2019-11-23		Sat	Texas	@	(13) Baylor	Big 12	L	10	24	6	5	L 2			2019-11-23	2019	13	Texas		0	Big 12	Baylor	13	1	Big 12	1	1	1	0	10	24	6	5	11	0.545455	0
12	2019-11-29		Fri	Texas		Texas Tech	Big 12	W	49	24	7	5	W 1			2019-11-29	2019	14	Texas		0	Big 12	Texas Tech		0	Big 12	1	1	1	0	49	24	7	5	12	0.583333	1
13	2019-12-31		Tue	Texas	N	(12) Utah	Pac-12	W	38	10	8	5	W 2			2019-12-31	2019	19	Texas		0	Big 12	Utah	12	1	Pac-12	0	1	1	0	38	10	8	5	13	0.615385	1
1	2019-08-31		Sat	Kansas		Indiana State	Non-Major	W	24	17	1	0	W 1			2019-08-31	2019	1	Kansas		0	Big 12	Indiana State		0	Non-Major	0	0	0	0	24	17	1	0	1	1	1
2	2019-09-07		Sat	Kansas		Coastal Carolina	Sun Belt	L	7	12	1	1	L 1			2019-09-07	2019	2	Kansas		0	Big 12	Coastal Carolina		0	Sun Belt	0	1	0	0	7	12	1	1	2	0.5	0
3	2019-09-13		Fri	Kansas	@	Boston College	ACC	W	48	24	2	1	W 1			2019-09-13	2019	3	Kansas		0	Big 12	Boston College		0	ACC	0	1	1	0	48	24	2	1	3	0.666667	1
4	2019-09-21		Sat	Kansas		West Virginia	Big 12	L	24	29	2	2	L 1			2019-09-21	2019	4	Kansas		0	Big 12	West Virginia		0	Big 12	1	1	1	0	24	29	2	2	4	0.5	0
5	2019-09-28		Sat	Kansas	@	Texas Christian	Big 12	L	14	51	2	3	L 2			2019-09-28	2019	5	Kansas		0	Big 12	Texas Christian		0	Big 12	1	1	1	0	14	51	2	3	5	0.4	0
6	2019-10-05		Sat	Kansas		(6) Oklahoma	Big 12	L	20	45	2	4	L 3			2019-10-05	2019	6	Kansas		0	Big 12	Oklahoma	6	1	Big 12	1	1	1	0	20	45	2	4	6	0.333333	0
7	2019-10-19		Sat	Kansas	@	(15) Texas	Big 12	L	48	50	2	5	L 4			2019-10-19	2019	8	Kansas		0	Big 12	Texas	15	1	Big 12	1	1	1	0	48	50	2	5	7	0.285714	0
8	2019-10-26		Sat	Kansas		Texas Tech	Big 12	W	37	34	3	5	W 1			2019-10-26	2019	9	Kansas		0	Big 12	Texas Tech		0	Big 12	1	1	1	0	37	34	3	5	8	0.375	1
9	2019-11-02		Sat	Kansas		(22) Kansas State	Big 12	L	10	38	3	6	L 1			2019-11-02	2019	10	Kansas		0	Big 12	Kansas State	22	1	Big 12	1	1	1	0	10	38	3	6	9	0.333333	0
10	2019-11-16		Sat	Kansas	@	(25) Oklahoma State	Big 12	L	13	31	3	7	L 2			2019-11-16	2019	12	Kansas		0	Big 12	Oklahoma State	25	1	Big 12	1	1	1	0	13	31	3	7	10	0.3	0
11	2019-11-23		Sat	Kansas	@	Iowa State	Big 12	L	31	41	3	8	L 3			2019-11-23	2019	13	Kansas		0	Big 12	Iowa State		0	Big 12	1	1	1	0	31	41	3	8	11	0.272727	0
12	2019-11-30		Sat	Kansas		(11) Baylor	Big 12	L	6	61	3	9	L 4			2019-11-30	2019	14	Kansas		0	Big 12	Baylor	11	1	Big 12	1	1	1	0	6	61	3	9	12	0.25	0
1	2019-08-31		Sat	West Virginia		James Madison	Non-Major	W	20	13	1	0	W 1			2019-08-31	2019	1	West Virginia		0	Big 12	James Madison		0	Non-Major	0	0	0	0	20	13	1	0	1	1	1
2	2019-09-07		Sat	West Virginia	@	Missouri	SEC	L	7	38	1	1	L 1			2019-09-07	2019	2	West Virginia		0	Big 12	Missouri		0	SEC	0	1	1	0	7	38	1	1	2	0.5	0
3	2019-09-14		Sat	West Virginia		North Carolina State	ACC	W	44	27	2	1	W 1			2019-09-14	2019	3	West Virginia		0	Big 12	North Carolina State		0	ACC	0	1	1	0	44	27	2	1	3	0.666667	1
4	2019-09-21		Sat	West Virginia	@	Kansas	Big 12	W	29	24	3	1	W 2			2019-09-21	2019	4	West Virginia		0	Big 12	Kansas		0	Big 12	1	1	1	0	29	24	3	1	4	0.75	1
5	2019-10-05		Sat	West Virginia		(11) Texas	Big 12	L	31	42	3	2	L 1			2019-10-05	2019	6	West Virginia		0	Big 12	Texas	11	1	Big 12	1	1	1	0	31	42	3	2	5	0.6	0
6	2019-10-12		Sat	West Virginia		Iowa State	Big 12	L	14	38	3	3	L 2			2019-10-12	2019	7	West Virginia		0	Big 12	Iowa State		0	Big 12	1	1	1	0	14	38	3	3	6	0.5	0
7	2019-10-19		Sat	West Virginia	@	(5) Oklahoma	Big 12	L	14	52	3	4	L 3			2019-10-19	2019	8	West Virginia		0	Big 12	Oklahoma	5	1	Big 12	1	1	1	0	14	52	3	4	7	0.428571	0
8	2019-10-31		Thu	West Virginia	@	(12) Baylor	Big 12	L	14	17	3	5	L 4			2019-10-31	2019	10	West Virginia		0	Big 12	Baylor	12	1	Big 12	1	1	1	0	14	17	3	5	8	0.375	0
9	2019-11-09		Sat	West Virginia		Texas Tech	Big 12	L	17	38	3	6	L 5			2019-11-09	2019	11	West Virginia		0	Big 12	Texas Tech		0	Big 12	1	1	1	0	17	38	3	6	9	0.333333	0
10	2019-11-16		Sat	West Virginia	@	Kansas State	Big 12	W	24	20	4	6	W 1			2019-11-16	2019	12	West Virginia		0	Big 12	Kansas State		0	Big 12	1	1	1	0	24	20	4	6	10	0.4	1
11	2019-11-23		Sat	West Virginia		(22) Oklahoma State	Big 12	L	13	20	4	7	L 1			2019-11-23	2019	13	West Virginia		0	Big 12	Oklahoma State	22	1	Big 12	1	1	1	0	13	20	4	7	11	0.363636	0
12	2019-11-29		Fri	West Virginia	@	Texas Christian	Big 12	W	20	17	5	7	W 1			2019-11-29	2019	14	West Virginia		0	Big 12	Texas Christian		0	Big 12	1	1	1	0	20	17	5	7	12	0.416667	1
1	2019-08-31		Sat	Texas Tech		Montana State	Non-Major	W	45	10	1	0	W 1			2019-08-31	2019	1	Texas Tech		0	Big 12	Montana State		0	Non-Major	0	0	0	0	45	10	1	0	1	1	1
2	2019-09-07		Sat	Texas Tech		UTEP	CUSA	W	38	3	2	0	W 2			2019-09-07	2019	2	Texas Tech		0	Big 12	UTEP		0	CUSA	0	1	0	0	38	3	2	0	2	1	1
3	2019-09-14		Sat	Texas Tech	@	Arizona	Pac-12	L	14	28	2	1	L 1			2019-09-14	2019	3	Texas Tech		0	Big 12	Arizona		0	Pac-12	0	1	1	0	14	28	2	1	3	0.666667	0
4	2019-09-28		Sat	Texas Tech	@	(6) Oklahoma	Big 12	L	16	55	2	2	L 2			2019-09-28	2019	5	Texas Tech		0	Big 12	Oklahoma	6	1	Big 12	1	1	1	0	16	55	2	2	4	0.5	0
5	2019-10-05		Sat	Texas Tech		(21) Oklahoma State	Big 12	W	45	35	3	2	W 1			2019-10-05	2019	6	Texas Tech		0	Big 12	Oklahoma State	21	1	Big 12	1	1	1	0	45	35	3	2	5	0.6	1
6	2019-10-12		Sat	Texas Tech	@	(22) Baylor	Big 12	L	30	33	3	3	L 1			2019-10-12	2019	7	Texas Tech		0	Big 12	Baylor	22	1	Big 12	1	1	1	0	30	33	3	3	6	0.5	0
7	2019-10-19		Sat	Texas Tech		Iowa State	Big 12	L	24	34	3	4	L 2			2019-10-19	2019	8	Texas Tech		0	Big 12	Iowa State		0	Big 12	1	1	1	0	24	34	3	4	7	0.428571	0
8	2019-10-26		Sat	Texas Tech	@	Kansas	Big 12	L	34	37	3	5	L 3			2019-10-26	2019	9	Texas Tech		0	Big 12	Kansas		0	Big 12	1	1	1	0	34	37	3	5	8	0.375	0
9	2019-11-09		Sat	Texas Tech	@	West Virginia	Big 12	W	38	17	4	5	W 1			2019-11-09	2019	11	Texas Tech		0	Big 12	West Virginia		0	Big 12	1	1	1	0	38	17	4	5	9	0.444444	1
10	2019-11-16		Sat	Texas Tech		Texas Christian	Big 12	L	31	33	4	6	L 1			2019-11-16	2019	12	Texas Tech		0	Big 12	Texas Christian		0	Big 12	1	1	1	0	31	33	4	6	10	0.4	0
11	2019-11-23		Sat	Texas Tech		Kansas State	Big 12	L	27	30	4	7	L 2			2019-11-23	2019	13	Texas Tech		0	Big 12	Kansas State		0	Big 12	1	1	1	0	27	30	4	7	11	0.363636	0
12	2019-11-29		Fri	Texas Tech	@	Texas	Big 12	L	24	49	4	8	L 3			2019-11-29	2019	14	Texas Tech		0	Big 12	Texas		0	Big 12	1	1	1	0	24	49	4	8	12	0.333333	0
1	2019-09-01		Sun	(4) Oklahoma		Houston	American	W	49	31	1	0	W 1			2019-09-01	2019	1	Oklahoma	4	1	Big 12	Houston		0	American	0	1	0	0	49	31	1	0	1	1	1
2	2019-09-07		Sat	(4) Oklahoma		South Dakota	Non-Major	W	70	14	2	0	W 2			2019-09-07	2019	2	Oklahoma	4	1	Big 12	South Dakota		0	Non-Major	0	0	0	0	70	14	2	0	2	1	1
3	2019-09-14		Sat	(5) Oklahoma	@	UCLA	Pac-12	W	48	14	3	0	W 3			2019-09-14	2019	3	Oklahoma	5	1	Big 12	UCLA		0	Pac-12	0	1	1	0	48	14	3	0	3	1	1
4	2019-09-28		Sat	(6) Oklahoma		Texas Tech	Big 12	W	55	16	4	0	W 4			2019-09-28	2019	5	Oklahoma	6	1	Big 12	Texas Tech		0	Big 12	1	1	1	0	55	16	4	0	4	1	1
5	2019-10-05		Sat	(6) Oklahoma	@	Kansas	Big 12	W	45	20	5	0	W 5			2019-10-05	2019	6	Oklahoma	6	1	Big 12	Kansas		0	Big 12	1	1	1	0	45	20	5	0	5	1	1
6	2019-10-12		Sat	(6) Oklahoma	N	(11) Texas	Big 12	W	34	27	6	0	W 6			2019-10-12	2019	7	Oklahoma	6	1	Big 12	Texas	11	1	Big 12	1	1	1	1	34	27	6	0	6	1	1
7	2019-10-19		Sat	(5) Oklahoma		West Virginia	Big 12	W	52	14	7	0	W 7			2019-10-19	2019	8	Oklahoma	5	1	Big 12	West Virginia		0	Big 12	1	1	1	0	52	14	7	0	7	1	1
8	2019-10-26		Sat	(5) Oklahoma	@	Kansas State	Big 12	L	41	48	7	1	L 1			2019-10-26	2019	9	Oklahoma	5	1	Big 12	Kansas State		0	Big 12	1	1	1	0	41	48	7	1	8	0.875	0
9	2019-11-09		Sat	(9) Oklahoma		Iowa State	Big 12	W	42	41	8	1	W 1			2019-11-09	2019	11	Oklahoma	9	1	Big 12	Iowa State		0	Big 12	1	1	1	0	42	41	8	1	9	0.888889	1
10	2019-11-16		Sat	(10) Oklahoma	@	(12) Baylor	Big 12	W	34	31	9	1	W 2			2019-11-16	2019	12	Oklahoma	10	1	Big 12	Baylor	12	1	Big 12	1	1	1	1	34	31	9	1	10	0.9	1
11	2019-11-23		Sat	(8) Oklahoma		Texas Christian	Big 12	W	28	24	10	1	W 3			2019-11-23	2019	13	Oklahoma	8	1	Big 12	Texas Christian		0	Big 12	1	1	1	0	28	24	10	1	11	0.909091	1
12	2019-11-30		Sat	(7) Oklahoma	@	(21) Oklahoma State	Big 12	W	34	16	11	1	W 4			2019-11-30	2019	14	Oklahoma	7	1	Big 12	Oklahoma State	21	1	Big 12	1	1	1	1	34	16	11	1	12	0.916667	1
13	2019-12-07		Sat	(6) Oklahoma	N	(8) Baylor	Big 12	W	30	23	12	1	W 5			2019-12-07	2019	15	Oklahoma	6	1	Big 12	Baylor	8	1	Big 12	1	1	1	1	30	23	12	1	13	0.923077	1
14	2019-12-28		Sat	(4) Oklahoma	N	(1) LSU	SEC	L	28	63	12	2	L 1			2019-12-28	2019	18	Oklahoma	4	1	Big 12	LSU	1	1	SEC	0	1	1	1	28	63	12	2	14	0.857143	0
1	2019-08-31		Sat	Texas Christian		Arkansas-Pine Bluff	Non-Major	W	39	7	1	0	W 1			2019-08-31	2019	1	Texas Christian		0	Big 12	Arkansas-Pine Bluff		0	Non-Major	0	0	0	0	39	7	1	0	1	1	1
2	2019-09-14		Sat	Texas Christian	@	Purdue	Big Ten	W	34	13	2	0	W 2			2019-09-14	2019	3	Texas Christian		0	Big 12	Purdue		0	Big Ten	0	1	1	0	34	13	2	0	2	1	1
3	2019-09-21		Sat	(25) Texas Christian		SMU	American	L	38	41	2	1	L 1			2019-09-21	2019	4	Texas Christian	25	1	Big 12	SMU		0	American	0	1	0	0	38	41	2	1	3	0.666667	0
4	2019-09-28		Sat	Texas Christian		Kansas	Big 12	W	51	14	3	1	W 1			2019-09-28	2019	5	Texas Christian		0	Big 12	Kansas		0	Big 12	1	1	1	0	51	14	3	1	4	0.75	1
5	2019-10-05		Sat	Texas Christian	@	Iowa State	Big 12	L	24	49	3	2	L 1			2019-10-05	2019	6	Texas Christian		0	Big 12	Iowa State		0	Big 12	1	1	1	0	24	49	3	2	5	0.6	0
6	2019-10-19		Sat	Texas Christian	@	Kansas State	Big 12	L	17	24	3	3	L 2			2019-10-19	2019	8	Texas Christian		0	Big 12	Kansas State		0	Big 12	1	1	1	0	17	24	3	3	6	0.5	0
7	2019-10-26		Sat	Texas Christian		(15) Texas	Big 12	W	37	27	4	3	W 1			2019-10-26	2019	9	Texas Christian		0	Big 12	Texas	15	1	Big 12	1	1	1	0	37	27	4	3	7	0.571429	1
8	2019-11-02		Sat	Texas Christian	@	Oklahoma State	Big 12	L	27	34	4	4	L 1			2019-11-02	2019	10	Texas Christian		0	Big 12	Oklahoma State		0	Big 12	1	1	1	0	27	34	4	4	8	0.5	0
9	2019-11-09		Sat	Texas Christian		(11) Baylor	Big 12	L	23	29	4	5	L 2			2019-11-09	2019	11	Texas Christian		0	Big 12	Baylor	11	1	Big 12	1	1	1	0	23	29	4	5	9	0.444444	0
10	2019-11-16		Sat	Texas Christian	@	Texas Tech	Big 12	W	33	31	5	5	W 1			2019-11-16	2019	12	Texas Christian		0	Big 12	Texas Tech		0	Big 12	1	1	1	0	33	31	5	5	10	0.5	1
11	2019-11-23		Sat	Texas Christian	@	(8) Oklahoma	Big 12	L	24	28	5	6	L 1			2019-11-23	2019	13	Texas Christian		0	Big 12	Oklahoma	8	1	Big 12	1	1	1	0	24	28	5	6	11	0.454545	0
12	2019-11-29		Fri	Texas Christian		West Virginia	Big 12	L	17	20	5	7	L 2			2019-11-29	2019	14	Texas Christian		0	Big 12	West Virginia		0	Big 12	1	1	1	0	17	20	5	7	12	0.416667	0
1	2019-08-31		Sat	Kansas State		Nicholls State	Non-Major	W	49	14	1	0	W 1			2019-08-31	2019	1	Kansas State		0	Big 12	Nicholls State		0	Non-Major	0	0	0	0	49	14	1	0	1	1	1
2	2019-09-07		Sat	Kansas State		Bowling Green	MAC	W	52	0	2	0	W 2			2019-09-07	2019	2	Kansas State		0	Big 12	Bowling Green		0	MAC	0	1	0	0	52	0	2	0	2	1	1
3	2019-09-14		Sat	Kansas State	@	Mississippi State	SEC	W	31	24	3	0	W 3			2019-09-14	2019	3	Kansas State		0	Big 12	Mississippi State		0	SEC	0	1	1	0	31	24	3	0	3	1	1
4	2019-09-28		Sat	(24) Kansas State	@	Oklahoma State	Big 12	L	13	26	3	1	L 1			2019-09-28	2019	5	Kansas State	24	1	Big 12	Oklahoma State		0	Big 12	1	1	1	0	13	26	3	1	4	0.75	0
5	2019-10-05		Sat	Kansas State		Baylor	Big 12	L	12	31	3	2	L 2			2019-10-05	2019	6	Kansas State		0	Big 12	Baylor		0	Big 12	1	1	1	0	12	31	3	2	5	0.6	0
6	2019-10-19		Sat	Kansas State		Texas Christian	Big 12	W	24	17	4	2	W 1			2019-10-19	2019	8	Kansas State		0	Big 12	Texas Christian		0	Big 12	1	1	1	0	24	17	4	2	6	0.666667	1
7	2019-10-26		Sat	Kansas State		(5) Oklahoma	Big 12	W	48	41	5	2	W 2			2019-10-26	2019	9	Kansas State		0	Big 12	Oklahoma	5	1	Big 12	1	1	1	0	48	41	5	2	7	0.714286	1
8	2019-11-02		Sat	(22) Kansas State	@	Kansas	Big 12	W	38	10	6	2	W 3			2019-11-02	2019	10	Kansas State	22	1	Big 12	Kansas		0	Big 12	1	1	1	0	38	10	6	2	8	0.75	1
9	2019-11-09		Sat	(20) Kansas State	@	Texas	Big 12	L	24	27	6	3	L 1			2019-11-09	2019	11	Kansas State	20	1	Big 12	Texas		0	Big 12	1	1	1	0	24	27	6	3	9	0.666667	0
10	2019-11-16		Sat	Kansas State		West Virginia	Big 12	L	20	24	6	4	L 2			2019-11-16	2019	12	Kansas State		0	Big 12	West Virginia		0	Big 12	1	1	1	0	20	24	6	4	10	0.6	0
11	2019-11-23		Sat	Kansas State	@	Texas Tech	Big 12	W	30	27	7	4	W 1			2019-11-23	2019	13	Kansas State		0	Big 12	Texas Tech		0	Big 12	1	1	1	0	30	27	7	4	11	0.636364	1
12	2019-11-30		Sat	Kansas State		Iowa State	Big 12	W	27	17	8	4	W 2			2019-11-30	2019	14	Kansas State		0	Big 12	Iowa State		0	Big 12	1	1	1	0	27	17	8	4	12	0.666667	1
13	2019-12-31		Tue	Kansas State	N	(21) Navy	American	L	17	20	8	5	L 1	Liberty Bowl		2019-12-31	2019	19	Kansas State		0	Big 12	Navy	21	1	American	0	1	0	0	17	20	8	5	13	0.615385	0

## Sheet: 2020Big12
G	Date	Time	Day	School		Opponent	Conf		Pts	Opp	W	L	Streak	Notes		Date	Season	Week	Team	TeamRank_Top25	TeamRanked_Yes	Team_Conference	Opponent	OpponentRank_Top25	OpponentRanked_Yes	Opponent_Conference	ConferenceGame_Yes	OpponenFBS_Yes	Opponent_PowerFive	RankedVsRanked_Yes	PtsFor	PtsAgainst	Wins	Losses	GamesPlayed	Win%	GameResult_YesWin
1	2020-09-26	19:30:00	Sat	Baylor		Kansas	Big 12	W	47	14	1	0	W 1			2020-09-26	2020	4	Baylor		0	Big 12	Kansas		0	Big 12	1	1	1	0	47	14	1	0	1	1	1
2	2020-10-03	12:00:00	Sat	Baylor	@	West Virginia	Big 12	L	21	27	1	1	L 1			2020-10-03	2020	5	Baylor		0	Big 12	West Virginia		0	Big 12	1	1	1	0	21	27	1	1	2	0.5	0
3	2020-10-24	15:30:00	Sat	Baylor	@	Texas	Big 12	L	16	27	1	2	L 2			2020-10-24	2020	8	Baylor		0	Big 12	Texas		0	Big 12	1	1	1	0	16	27	1	2	3	0.333333	0
4	2020-10-31	15:30:00	Sat	Baylor		Texas Christian	Big 12	L	23	33	1	3	L 3			2020-10-31	2020	9	Baylor		0	Big 12	Texas Christian		0	Big 12	1	1	1	0	23	33	1	3	4	0.25	0
5	2020-11-07	19:00:00	Sat	Baylor	@	(17) Iowa State	Big 12	L	31	38	1	4	L 4			2020-11-07	2020	10	Baylor		0	Big 12	Iowa State	17	1	Big 12	1	1	1	0	31	38	1	4	5	0.2	0
6	2020-11-14	16:00:00	Sat	Baylor	@	Texas Tech	Big 12	L	23	24	1	5	L 5			2020-11-14	2020	11	Baylor		0	Big 12	Texas Tech		0	Big 12	1	1	1	0	23	24	1	5	6	0.166667	0
7	2020-11-28	19:00:00	Sat	Baylor		Kansas State	Big 12	W	32	31	2	5	W 1			2020-11-28	2020	13	Baylor		0	Big 12	Kansas State		0	Big 12	1	1	1	0	32	31	2	5	7	0.285714	1
8	2020-12-05	20:00:00	Sat	Baylor	@	(13) Oklahoma	Big 12	L	14	27	2	6	L 1			2020-12-05	2020	14	Baylor		0	Big 12	Oklahoma	13	1	Big 12	1	1	1	0	14	27	2	6	8	0.25	0
9	2020-12-12	19:00:00	Sat	Baylor		Oklahoma State	Big 12	L	3	42	2	7	L 2			2020-12-12	2020	15	Baylor		0	Big 12	Oklahoma State		0	Big 12	1	1	1	0	3	42	2	7	9	0.222222	0
1	2020-09-12	12:00:00	Sat	(23) Iowa State		Louisiana	Sun Belt	L	14	31	0	1	L 1			2020-09-12	2020	2	Iowa State	23	1	Big 12	Louisiana		0	Sun Belt	0	1	0	0	14	31	0	1	1	0	0
2	2020-09-26	13:30:00	Sat	Iowa State	@	Texas Christian	Big 12	W	37	34	1	1	W 1			2020-09-26	2020	4	Iowa State		0	Big 12	Texas Christian		0	Big 12	1	1	1	0	37	34	1	1	2	0.5	1
3	2020-10-03	19:30:00	Sat	Iowa State		(18) Oklahoma	Big 12	W	37	30	2	1	W 2			2020-10-03	2020	5	Iowa State		0	Big 12	Oklahoma	18	1	Big 12	1	1	1	0	37	30	2	1	3	0.666667	1
4	2020-10-10	15:30:00	Sat	(24) Iowa State		Texas Tech	Big 12	W	31	15	3	1	W 3			2020-10-10	2020	6	Iowa State	24	1	Big 12	Texas Tech		0	Big 12	1	1	1	0	31	15	3	1	4	0.75	1
5	2020-10-24	15:30:00	Sat	(17) Iowa State	@	(6) Oklahoma State	Big 12	L	21	24	3	2	L 1			2020-10-24	2020	8	Iowa State	17	1	Big 12	Oklahoma State	6	1	Big 12	1	1	1	1	21	24	3	2	5	0.6	0
6	2020-10-31	12:00:00	Sat	(23) Iowa State	@	Kansas	Big 12	W	52	22	4	2	W 1			2020-10-31	2020	9	Iowa State	23	1	Big 12	Kansas		0	Big 12	1	1	1	0	52	22	4	2	6	0.666667	1
7	2020-11-07	19:00:00	Sat	(17) Iowa State		Baylor	Big 12	W	38	31	5	2	W 2			2020-11-07	2020	10	Iowa State	17	1	Big 12	Baylor		0	Big 12	1	1	1	0	38	31	5	2	7	0.714286	1
8	2020-11-21	16:00:00	Sat	(17) Iowa State		Kansas State	Big 12	W	45	0	6	2	W 3			2020-11-21	2020	12	Iowa State	17	1	Big 12	Kansas State		0	Big 12	1	1	1	0	45	0	6	2	8	0.75	1
9	2020-11-27	12:00:00	Fri	(15) Iowa State	@	(20) Texas	Big 12	W	23	20	7	2	W 4			2020-11-27	2020	13	Iowa State	15	1	Big 12	Texas	20	1	Big 12	1	1	1	1	23	20	7	2	9	0.777778	1
10	2020-12-05	15:30:00	Sat	(12) Iowa State		West Virginia	Big 12	W	42	6	8	2	W 5			2020-12-05	2020	14	Iowa State	12	1	Big 12	West Virginia		0	Big 12	1	1	1	0	42	6	8	2	10	0.8	1
11	2020-12-19	12:00:00	Sat	(8) Iowa State	N	(12) Oklahoma	Big 12	L	21	27	8	3	L 1	Big 12 Championship Game		2020-12-19	2020	16	Iowa State	8	1	Big 12	Oklahoma	12	1	Big 12	1	1	1	1	21	27	8	3	11	0.727273	0
12	2021-01-02	16:00:00	Sat	(12) Iowa State	N	(25) Oregon	Pac-12	W	34	17	9	3	W 1	Fiesta Bowl (State Farm Stadium - Glendale, Arizona)		2021-01-02	2020	18	Iowa State	12	1	Big 12	Oregon	25	1	Pac-12	0	1	1	1	34	17	9	3	12	0.75	1
1	2020-09-19	12:00:00	Sat	(11) Oklahoma State		Tulsa	American	W	16	7	1	0	W 1			2020-09-19	2020	3	Oklahoma State	11	1	Big 12	Tulsa		0	American	0	1	0	0	16	7	1	0	1	1	1
2	2020-09-26	15:30:00	Sat	(15) Oklahoma State		West Virginia	Big 12	W	27	13	2	0	W 2			2020-09-26	2020	4	Oklahoma State	15	1	Big 12	West Virginia		0	Big 12	1	1	1	0	27	13	2	0	2	1	1
3	2020-10-03	15:30:00	Sat	(17) Oklahoma State	@	Kansas	Big 12	W	47	7	3	0	W 3			2020-10-03	2020	5	Oklahoma State	17	1	Big 12	Kansas		0	Big 12	1	1	1	0	47	7	3	0	3	1	1
4	2020-10-24	15:30:00	Sat	(6) Oklahoma State		(17) Iowa State	Big 12	W	24	21	4	0	W 4			2020-10-24	2020	8	Oklahoma State	6	1	Big 12	Iowa State	17	1	Big 12	1	1	1	1	24	21	4	0	4	1	1
5	2020-10-31	16:00:00	Sat	(6) Oklahoma State		Texas	Big 12	L	34	41	4	1	L 1			2020-10-31	2020	9	Oklahoma State	6	1	Big 12	Texas		0	Big 12	1	1	1	0	34	41	4	1	5	0.8	0
6	2020-11-07	16:00:00	Sat	(14) Oklahoma State	@	Kansas State	Big 12	W	20	18	5	1	W 1			2020-11-07	2020	10	Oklahoma State	14	1	Big 12	Kansas State		0	Big 12	1	1	1	0	20	18	5	1	6	0.833333	1
7	2020-11-21	19:30:00	Sat	(14) Oklahoma State	@	(18) Oklahoma	Big 12	L	13	41	5	2	L 1			2020-11-21	2020	12	Oklahoma State	14	1	Big 12	Oklahoma	18	1	Big 12	1	1	1	1	13	41	5	2	7	0.714286	0
8	2020-11-28	12:00:00	Sat	(21) Oklahoma State		Texas Tech	Big 12	W	50	44	6	2	W 1			2020-11-28	2020	13	Oklahoma State	21	1	Big 12	Texas Tech		0	Big 12	1	1	1	0	50	44	6	2	8	0.75	1
9	2020-12-05	12:00:00	Sat	(19) Oklahoma State	@	Texas Christian	Big 12	L	22	29	6	3	L 1			2020-12-05	2020	14	Oklahoma State	19	1	Big 12	Texas Christian		0	Big 12	1	1	1	0	22	29	6	3	9	0.666667	0
10	2020-12-12	19:00:00	Sat	Oklahoma State	@	Baylor	Big 12	W	42	3	7	3	W 1			2020-12-12	2020	15	Oklahoma State		0	Big 12	Baylor		0	Big 12	1	1	1	0	42	3	7	3	10	0.7	1
11	2020-12-29	17:30:00	Tue	Oklahoma State	N	(18) Miami (FL)	ACC	W	37	34	8	3	W 2	Cheez-It Bowl (Camping World Stadium - Orlando, Florida)		2020-12-29	2020	18	Oklahoma State		0	Big 12	Miami (FL)	18	1	ACC	0	1	1	0	37	34	8	3	11	0.727273	1
1	2020-09-12	20:00:00	Sat	(14) Texas		UTEP	CUSA	W	59	3	1	0	W 1			2020-09-12	2020	2	Texas	14	1	Big 12	UTEP		0	CUSA	0	1	0	0	59	3	1	0	1	1	1
2	2020-09-26	15:30:00	Sat	(8) Texas	@	Texas Tech	Big 12	W	63	56	2	0	W 2			2020-09-26	2020	4	Texas	8	1	Big 12	Texas Tech		0	Big 12	1	1	1	0	63	56	2	0	2	1	1
3	2020-10-03	12:00:00	Sat	(9) Texas		Texas Christian	Big 12	L	31	33	2	1	L 1			2020-10-03	2020	5	Texas	9	1	Big 12	Texas Christian		0	Big 12	1	1	1	0	31	33	2	1	3	0.666667	0
4	2020-10-10	12:00:00	Sat	(22) Texas	N	Oklahoma	Big 12	L	45	53	2	2	L 2			2020-10-10	2020	6	Texas	22	1	Big 12	Oklahoma		0	Big 12	1	1	1	0	45	53	2	2	4	0.5	0
5	2020-10-24	15:30:00	Sat	Texas		Baylor	Big 12	W	27	16	3	2	W 1			2020-10-24	2020	8	Texas		0	Big 12	Baylor		0	Big 12	1	1	1	0	27	16	3	2	5	0.6	1
6	2020-10-31	16:00:00	Sat	Texas	@	(6) Oklahoma State	Big 12	W	41	34	4	2	W 2			2020-10-31	2020	9	Texas		0	Big 12	Oklahoma State	6	1	Big 12	1	1	1	0	41	34	4	2	6	0.666667	1
7	2020-11-07	12:00:00	Sat	(22) Texas		West Virginia	Big 12	W	17	13	5	2	W 3			2020-11-07	2020	10	Texas	22	1	Big 12	West Virginia		0	Big 12	1	1	1	0	17	13	5	2	7	0.714286	1
8	2020-11-27	12:00:00	Fri	(20) Texas		(15) Iowa State	Big 12	L	20	23	5	3	L 1			2020-11-27	2020	13	Texas	20	1	Big 12	Iowa State	15	1	Big 12	1	1	1	1	20	23	5	3	8	0.625	0
9	2020-12-05	12:00:00	Sat	Texas	@	Kansas State	Big 12	W	69	31	6	3	W 1			2020-12-05	2020	14	Texas		0	Big 12	Kansas State		0	Big 12	1	1	1	0	69	31	6	3	9	0.666667	1
10	2020-12-29	21:00:00	Tue	(20) Texas	N	Colorado	Pac-12	W	55	23	7	3	W 2			2020-12-29	2020	18	Texas	20	1	Big 12	Colorado		0	Pac-12	0	1	1	0	55	23	7	3	10	0.7	1
1	2020-09-12	22:00:00	Sat	Kansas		Coastal Carolina	Sun Belt	L	23	38	0	1	L 1			2020-09-12	2020	2	Kansas		0	Big 12	Coastal Carolina		0	Sun Belt	0	1	0	0	23	38	0	1	1	0	0
2	2020-09-26	19:30:00	Sat	Kansas	@	Baylor	Big 12	L	14	47	0	2	L 2			2020-09-26	2020	4	Kansas		0	Big 12	Baylor		0	Big 12	1	1	1	0	14	47	0	2	2	0	0
3	2020-10-03	15:30:00	Sat	Kansas		(17) Oklahoma State	Big 12	L	7	47	0	3	L 3			2020-10-03	2020	5	Kansas		0	Big 12	Oklahoma State	17	1	Big 12	1	1	1	0	7	47	0	3	3	0	0
4	2020-10-17	12:00:00	Sat	Kansas	@	West Virginia	Big 12	L	17	38	0	4	L 4			2020-10-17	2020	7	Kansas		0	Big 12	West Virginia		0	Big 12	1	1	1	0	17	38	0	4	4	0	0
5	2020-10-24	12:00:00	Sat	Kansas	@	(20) Kansas State	Big 12	L	14	55	0	5	L 5			2020-10-24	2020	8	Kansas		0	Big 12	Kansas State	20	1	Big 12	1	1	1	0	14	55	0	5	5	0	0
6	2020-10-31	12:00:00	Sat	Kansas		(23) Iowa State	Big 12	L	22	52	0	6	L 6			2020-10-31	2020	9	Kansas		0	Big 12	Iowa State	23	1	Big 12	1	1	1	0	22	52	0	6	6	0	0
7	2020-11-07	15:30:00	Sat	Kansas	@	(19) Oklahoma	Big 12	L	9	62	0	7	L 7			2020-11-07	2020	10	Kansas		0	Big 12	Oklahoma	19	1	Big 12	1	1	1	0	9	62	0	7	7	0	0
8	2020-11-28	20:00:00	Sat	Kansas		Texas Christian	Big 12	L	23	59	0	8	L 8			2020-11-28	2020	13	Kansas		0	Big 12	Texas Christian		0	Big 12	1	1	1	0	23	59	0	8	8	0	0
9	2020-12-05	12:00:00	Sat	Kansas	@	Texas Tech	Big 12	L	13	16	0	9	L 9			2020-12-05	2020	14	Kansas		0	Big 12	Texas Tech		0	Big 12	1	1	1	0	13	16	0	9	9	0	0
1	2020-09-12	12:00:00	Sat	West Virginia		Eastern Kentucky	Non-Major	W	56	10	1	0	W 1			2020-09-12	2020	2	West Virginia		0	Big 12	Eastern Kentucky		0	Non-Major	0	0	0	0	56	10	1	0	1	1	1
2	2020-09-26	15:30:00	Sat	West Virginia	@	(15) Oklahoma State	Big 12	L	13	27	1	1	L 1			2020-09-26	2020	4	West Virginia		0	Big 12	Oklahoma State	15	1	Big 12	1	1	1	0	13	27	1	1	2	0.5	0
3	2020-10-03	12:00:00	Sat	West Virginia		Baylor	Big 12	W	27	21	2	1	W 1			2020-10-03	2020	5	West Virginia		0	Big 12	Baylor		0	Big 12	1	1	1	0	27	21	2	1	3	0.666667	1
4	2020-10-17	12:00:00	Sat	West Virginia		Kansas	Big 12	W	38	17	3	1	W 2			2020-10-17	2020	7	West Virginia		0	Big 12	Kansas		0	Big 12	1	1	1	0	38	17	3	1	4	0.75	1
5	2020-10-24	17:30:00	Sat	West Virginia	@	Texas Tech	Big 12	L	27	34	3	2	L 1			2020-10-24	2020	8	West Virginia		0	Big 12	Texas Tech		0	Big 12	1	1	1	0	27	34	3	2	5	0.6	0
6	2020-10-31	12:00:00	Sat	West Virginia		(16) Kansas State	Big 12	W	37	10	4	2	W 1			2020-10-31	2020	9	West Virginia		0	Big 12	Kansas State	16	1	Big 12	1	1	1	0	37	10	4	2	6	0.666667	1
7	2020-11-07	12:00:00	Sat	West Virginia	@	(22) Texas	Big 12	L	13	17	4	3	L 1			2020-11-07	2020	10	West Virginia		0	Big 12	Texas	22	1	Big 12	1	1	1	0	13	17	4	3	7	0.571429	0
8	2020-11-14	12:00:00	Sat	West Virginia		Texas Christian	Big 12	W	24	6	5	3	W 1			2020-11-14	2020	11	West Virginia		0	Big 12	Texas Christian		0	Big 12	1	1	1	0	24	6	5	3	8	0.625	1
9	2020-12-05	15:30:00	Sat	West Virginia	@	(12) Iowa State	Big 12	L	6	42	5	4	L 1			2020-12-05	2020	14	West Virginia		0	Big 12	Iowa State	12	1	Big 12	1	1	1	0	6	42	5	4	9	0.555556	0
10	2020-12-31	16:00:00	Thu	West Virginia	N	Army	Ind	W	24	21	6	4	W 1			2020-12-31	2020	18	West Virginia		0	Big 12	Army		0	Ind	0	1	0	0	24	21	6	4	10	0.6	1
1	2020-09-12	20:00:00	Sat	Texas Tech		Houston Baptist	Non-Major	W	35	33	1	0	W 1			2020-09-12	2020	2	Texas Tech		0	Big 12	Houston Baptist		0	Non-Major	0	0	0	0	35	33	1	0	1	1	1
2	2020-09-26	15:30:00	Sat	Texas Tech		(8) Texas	Big 12	L	56	63	1	1	L 1			2020-09-26	2020	4	Texas Tech		0	Big 12	Texas	8	1	Big 12	1	1	1	0	56	63	1	1	2	0.5	0
3	2020-10-03	15:30:00	Sat	Texas Tech	@	Kansas State	Big 12	L	21	31	1	2	L 2			2020-10-03	2020	5	Texas Tech		0	Big 12	Kansas State		0	Big 12	1	1	1	0	21	31	1	2	3	0.333333	0
4	2020-10-10	15:30:00	Sat	Texas Tech	@	(24) Iowa State	Big 12	L	15	31	1	3	L 3			2020-10-10	2020	6	Texas Tech		0	Big 12	Iowa State	24	1	Big 12	1	1	1	0	15	31	1	3	4	0.25	0
5	2020-10-24	17:30:00	Sat	Texas Tech		West Virginia	Big 12	W	34	27	2	3	W 1			2020-10-24	2020	8	Texas Tech		0	Big 12	West Virginia		0	Big 12	1	1	1	0	34	27	2	3	5	0.4	1
6	2020-10-31	20:00:00	Sat	Texas Tech		(24) Oklahoma	Big 12	L	28	62	2	4	L 1			2020-10-31	2020	9	Texas Tech		0	Big 12	Oklahoma	24	1	Big 12	1	1	1	0	28	62	2	4	6	0.333333	0
7	2020-11-07	15:30:00	Sat	Texas Tech	@	Texas Christian	Big 12	L	18	34	2	5	L 2			2020-11-07	2020	10	Texas Tech		0	Big 12	Texas Christian		0	Big 12	1	1	1	0	18	34	2	5	7	0.285714	0
8	2020-11-14	16:00:00	Sat	Texas Tech		Baylor	Big 12	W	24	23	3	5	W 1			2020-11-14	2020	11	Texas Tech		0	Big 12	Baylor		0	Big 12	1	1	1	0	24	23	3	5	8	0.375	1
9	2020-11-28	12:00:00	Sat	Texas Tech	@	(21) Oklahoma State	Big 12	L	44	50	3	6	L 1			2020-11-28	2020	13	Texas Tech		0	Big 12	Oklahoma State	21	1	Big 12	1	1	1	0	44	50	3	6	9	0.333333	0
10	2020-12-05	12:00:00	Sat	Texas Tech		Kansas	Big 12	W	16	13	4	6	W 1			2020-12-05	2020	14	Texas Tech		0	Big 12	Kansas		0	Big 12	1	1	1	0	16	13	4	6	10	0.4	1
1	2020-09-12	19:00:00	Sat	(5) Oklahoma		Missouri State	Non-Major	W	48	0	1	0	W 1			2020-09-12	2020	2	Oklahoma	5	1	Big 12	Missouri State		0	Non-Major	0	0	0	0	48	0	1	0	1	1	1
2	2020-09-26	12:00:00	Sat	(3) Oklahoma		Kansas State	Big 12	L	35	38	1	1	L 1			2020-09-26	2020	4	Oklahoma	3	1	Big 12	Kansas State		0	Big 12	1	1	1	0	35	38	1	1	2	0.5	0
3	2020-10-03	19:30:00	Sat	(18) Oklahoma	@	Iowa State	Big 12	L	30	37	1	2	L 2			2020-10-03	2020	5	Oklahoma	18	1	Big 12	Iowa State		0	Big 12	1	1	1	0	30	37	1	2	3	0.333333	0
4	2020-10-10	12:00:00	Sat	Oklahoma	N	(22) Texas	Big 12	W	53	45	2	2	W 1	Cotton Bowl - Dallas, Texas		2020-10-10	2020	6	Oklahoma		0	Big 12	Texas	22	1	Big 12	1	1	1	0	53	45	2	2	4	0.5	1
5	2020-10-24	12:00:00	Sat	Oklahoma	@	Texas Christian	Big 12	W	33	14	3	2	W 2			2020-10-24	2020	8	Oklahoma		0	Big 12	Texas Christian		0	Big 12	1	1	1	0	33	14	3	2	5	0.6	1
6	2020-10-31	20:00:00	Sat	(24) Oklahoma	@	Texas Tech	Big 12	W	62	28	4	2	W 3			2020-10-31	2020	9	Oklahoma	24	1	Big 12	Texas Tech		0	Big 12	1	1	1	0	62	28	4	2	6	0.666667	1
7	2020-11-07	15:30:00	Sat	(19) Oklahoma		Kansas	Big 12	W	62	9	5	2	W 4			2020-11-07	2020	10	Oklahoma	19	1	Big 12	Kansas		0	Big 12	1	1	1	0	62	9	5	2	7	0.714286	1
8	2020-11-21	19:30:00	Sat	(18) Oklahoma		(14) Oklahoma State	Big 12	W	41	13	6	2	W 5			2020-11-21	2020	12	Oklahoma	18	1	Big 12	Oklahoma State	14	1	Big 12	1	1	1	1	41	13	6	2	8	0.75	1
9	2020-12-05	20:00:00	Sat	(13) Oklahoma		Baylor	Big 12	W	27	14	7	2	W 6			2020-12-05	2020	14	Oklahoma	13	1	Big 12	Baylor		0	Big 12	1	1	1	0	27	14	7	2	9	0.777778	1
10	2020-12-19	12:00:00	Sat	(12) Oklahoma	N	(8) Iowa State	Big 12	W	27	21	8	2	W 7	Big 12 Championship Game		2020-12-19	2020	16	Oklahoma	12	1	Big 12	Iowa State	8	1	Big 12	1	1	1	1	27	21	8	2	10	0.8	1
11	2020-12-30	20:00:00	Wed	(8) Oklahoma	N	(10) Florida	SEC	W	55	20	9	2	W 8	Cotton Bowl (AT&T Stadium - Arlington, Texas)		2020-12-30	2020	18	Oklahoma	8	1	Big 12	Florida	10	1	SEC	0	1	1	1	55	20	9	2	11	0.818182	1
1	2020-09-26	13:30:00	Sat	Texas Christian		Iowa State	Big 12	L	34	37	0	1	L 1			2020-09-26	2020	4	Texas Christian		0	Big 12	Iowa State		0	Big 12	1	1	1	0	34	37	0	1	1	0	0
2	2020-10-03	12:00:00	Sat	Texas Christian	@	(9) Texas	Big 12	W	33	31	1	1	W 1			2020-10-03	2020	5	Texas Christian		0	Big 12	Texas	9	1	Big 12	1	1	1	0	33	31	1	1	2	0.5	1
3	2020-10-10	16:00:00	Sat	Texas Christian		Kansas State	Big 12	L	14	21	1	2	L 1			2020-10-10	2020	6	Texas Christian		0	Big 12	Kansas State		0	Big 12	1	1	1	0	14	21	1	2	3	0.333333	0
4	2020-10-24	12:00:00	Sat	Texas Christian		Oklahoma	Big 12	L	14	33	1	3	L 2			2020-10-24	2020	8	Texas Christian		0	Big 12	Oklahoma		0	Big 12	1	1	1	0	14	33	1	3	4	0.25	0
5	2020-10-31	15:30:00	Sat	Texas Christian	@	Baylor	Big 12	W	33	23	2	3	W 1			2020-10-31	2020	9	Texas Christian		0	Big 12	Baylor		0	Big 12	1	1	1	0	33	23	2	3	5	0.4	1
6	2020-11-07	15:30:00	Sat	Texas Christian		Texas Tech	Big 12	W	34	18	3	3	W 2			2020-11-07	2020	10	Texas Christian		0	Big 12	Texas Tech		0	Big 12	1	1	1	0	34	18	3	3	6	0.5	1
7	2020-11-14	12:00:00	Sat	Texas Christian	@	West Virginia	Big 12	L	6	24	3	4	L 1			2020-11-14	2020	11	Texas Christian		0	Big 12	West Virginia		0	Big 12	1	1	1	0	6	24	3	4	7	0.428571	0
8	2020-11-28	20:00:00	Sat	Texas Christian	@	Kansas	Big 12	W	59	23	4	4	W 1			2020-11-28	2020	13	Texas Christian		0	Big 12	Kansas		0	Big 12	1	1	1	0	59	23	4	4	8	0.5	1
9	2020-12-05	12:00:00	Sat	Texas Christian		(19) Oklahoma State	Big 12	W	29	22	5	4	W 2			2020-12-05	2020	14	Texas Christian		0	Big 12	Oklahoma State	19	1	Big 12	1	1	1	0	29	22	5	4	9	0.555556	1
10	2020-12-12	19:00:00	Sat	Texas Christian		Louisiana Tech	CUSA	W	52	10	6	4	W 3			2020-12-12	2020	15	Texas Christian		0	Big 12	Louisiana Tech		0	CUSA	0	1	0	0	52	10	6	4	10	0.6	1
1	2020-09-12	12:00:00	Sat	Kansas State		Arkansas State	Sun Belt	L	31	35	0	1	L 1			2020-09-12	2020	2	Kansas State		0	Big 12	Arkansas State		0	Sun Belt	0	1	0	0	31	35	0	1	1	0	0
2	2020-09-26	12:00:00	Sat	Kansas State	@	(3) Oklahoma	Big 12	W	38	35	1	1	W 1			2020-09-26	2020	4	Kansas State		0	Big 12	Oklahoma	3	1	Big 12	1	1	1	0	38	35	1	1	2	0.5	1
3	2020-10-03	15:30:00	Sat	Kansas State		Texas Tech	Big 12	W	31	21	2	1	W 2			2020-10-03	2020	5	Kansas State		0	Big 12	Texas Tech		0	Big 12	1	1	1	0	31	21	2	1	3	0.666667	1
4	2020-10-10	16:00:00	Sat	Kansas State	@	Texas Christian	Big 12	W	21	14	3	1	W 3			2020-10-10	2020	6	Kansas State		0	Big 12	Texas Christian		0	Big 12	1	1	1	0	21	14	3	1	4	0.75	1
5	2020-10-24	12:00:00	Sat	(20) Kansas State		Kansas	Big 12	W	55	14	4	1	W 4			2020-10-24	2020	8	Kansas State	20	1	Big 12	Kansas		0	Big 12	1	1	1	0	55	14	4	1	5	0.8	1
6	2020-10-31	12:00:00	Sat	(16) Kansas State	@	West Virginia	Big 12	L	10	37	4	2	L 1			2020-10-31	2020	9	Kansas State	16	1	Big 12	West Virginia		0	Big 12	1	1	1	0	10	37	4	2	6	0.666667	0
7	2020-11-07	16:00:00	Sat	Kansas State		(14) Oklahoma State	Big 12	L	18	20	4	3	L 2			2020-11-07	2020	10	Kansas State		0	Big 12	Oklahoma State	14	1	Big 12	1	1	1	0	18	20	4	3	7	0.571429	0
8	2020-11-21	16:00:00	Sat	Kansas State	@	(17) Iowa State	Big 12	L	0	45	4	4	L 3			2020-11-21	2020	12	Kansas State		0	Big 12	Iowa State	17	1	Big 12	1	1	1	0	0	45	4	4	8	0.5	0
9	2020-11-28	19:00:00	Sat	Kansas State	@	Baylor	Big 12	L	31	32	4	5	L 4			2020-11-28	2020	13	Kansas State		0	Big 12	Baylor		0	Big 12	1	1	1	0	31	32	4	5	9	0.444444	0
10	2020-12-05	12:00:00	Sat	Kansas State		Texas	Big 12	L	31	69	4	6	L 5			2020-12-05	2020	14	Kansas State		0	Big 12	Texas		0	Big 12	1	1	1	0	31	69	4	6	10	0.4	0

## Sheet: 2021Big12
G	Date	Time	Day	School		Opponent	Conf		Pts	Opp	W	L	Streak	Notes		Date	Year	Week	Team	TeamRank_Top25	TeamRanked_Yes	Team_Conference	Opponent	OpponentRank_Top25	OpponentRanked_Yes	Opponent_Conference	ConferenceGame_Yes	OpponenFBS_Yes	Opponent_PowerFive	RankedVsRanked_Yes	PtsFor	PtsAgainst	Wins	Losses	GamesPlayed	Win%	GameResult_YesWin
1	2021-09-04	19:00:00	Sat	Baylor	@	Texas State	Sun Belt	W	29	20	1	0	W 1				2021	1	Baylor		0	Big 12	Texas State		0	Sun Belt	0	1	0	0	29	20	1	0	1	1	1
2	2021-09-11	19:00:00	Sat	Baylor		Texas Southern	Non-Major	W	66	7	2	0	W 2				2021	2	Baylor		0	Big 12	Texas Southern		0	Non-Major	0	0	0	0	66	7	2	0	2	1	1
3	2021-09-18	15:30:00	Sat	Baylor	@	Kansas	Big 12	W	45	7	3	0	W 3				2021	3	Baylor		0	Big 12	Kansas		0	Big 12	1	1	1	0	45	7	3	0	3	1	1
4	2021-09-25	15:30:00	Sat	Baylor		(14) Iowa State	Big 12	W	31	29	4	0	W 4				2021	4	Baylor		0	Big 12	Iowa State	14	1	Big 12	1	1	1	0	31	29	4	0	4	1	1
5	2021-10-02	19:00:00	Sat	(21) Baylor	@	(19) Oklahoma State	Big 12	L	14	24	4	1	L 1				2021	5	Baylor	21	1	Big 12	Oklahoma State	19	1	Big 12	1	1	1	1	14	24	4	1	5	0.8	0
6	2021-10-09	12:00:00	Sat	Baylor		West Virginia	Big 12	W	45	20	5	1	W 1				2021	6	Baylor		0	Big 12	West Virginia		0	Big 12	1	1	1	0	45	20	5	1	6	0.833333	1
7	2021-10-16	15:30:00	Sat	Baylor		(19) BYU	Ind	W	38	24	6	1	W 2				2021	7	Baylor		0	Big 12	BYU	19	1	Ind	0	1	0	0	38	24	6	1	7	0.857143	1
8	2021-10-30	12:00:00	Sat	(16) Baylor		Texas	Big 12	W	31	24	7	1	W 3				2021	9	Baylor	16	1	Big 12	Texas		0	Big 12	1	1	1	0	31	24	7	1	8	0.875	1
9	2021-11-06	15:30:00	Sat	(14) Baylor	@	Texas Christian	Big 12	L	28	30	7	2	L 1				2021	10	Baylor	14	1	Big 12	Texas Christian		0	Big 12	1	1	1	0	28	30	7	2	9	0.777778	0
10	2021-11-13	12:00:00	Sat	(18) Baylor		(4) Oklahoma	Big 12	W	27	14	8	2	W 1				2021	11	Baylor	18	1	Big 12	Oklahoma	4	1	Big 12	1	1	1	1	27	14	8	2	10	0.8	1
11	2021-11-20	17:30:00	Sat	(11) Baylor	@	Kansas State	Big 12	W	20	10	9	2	W 2				2021	12	Baylor	11	1	Big 12	Kansas State		0	Big 12	1	1	1	0	20	10	9	2	11	0.818182	1
12	2021-11-27	12:00:00	Sat	(9) Baylor		Texas Tech	Big 12	W	27	24	10	2	W 3				2021	13	Baylor	9	1	Big 12	Texas Tech		0	Big 12	1	1	1	0	27	24	10	2	12	0.833333	1
13	2021-12-04	12:00:00	Sat	(9) Baylor	N	(5) Oklahoma State	Big 12	W	21	16	11	2	W 4	Big 12 Championship Game			2021	14	Baylor	9	1	Big 12	Oklahoma State	5	1	Big 12	1	1	1	1	21	16	11	2	13	0.846154	1
14	2022-01-01	20:45:00	Sat	(6) Baylor	N	(8) Ole Miss	SEC	W	21	7	12	2	W 5	Sugar Bowl (Caesars Superdome - New Orleans, Louisiana)			2021	18	Baylor	6	1	Big 12	Ole Miss	8	1	SEC	0	1	1	1	21	7	12	2	14	0.857143	1
1	2021-09-04	16:30:00	Sat	(7) Iowa State		Northern Iowa	Non-Major	W	16	10	1	0	W 1				2021	1	Iowa State	7	1	Big 12	Northern Iowa		0	Non-Major	0	0	0	0	16	10	1	0	1	1	1
2	2021-09-11	16:30:00	Sat	(9) Iowa State		(10) Iowa	Big Ten	L	17	27	1	1	L 1				2021	2	Iowa State	9	1	Big 12	Iowa	10	1	Big Ten	0	1	1	1	17	27	1	1	2	0.5	0
3	2021-09-18	22:30:00	Sat	(14) Iowa State	@	Nevada-Las Vegas	MWC	W	48	3	2	1	W 1				2021	3	Iowa State	14	1	Big 12	Nevada-Las Vegas		0	MWC	0	1	0	0	48	3	2	1	3	0.666667	1
4	2021-09-25	15:30:00	Sat	(14) Iowa State	@	Baylor	Big 12	L	29	31	2	2	L 1				2021	4	Iowa State	14	1	Big 12	Baylor		0	Big 12	1	1	1	0	29	31	2	2	4	0.5	0
5	2021-10-02	19:00:00	Sat	Iowa State		Kansas	Big 12	W	59	7	3	2	W 1				2021	5	Iowa State		0	Big 12	Kansas		0	Big 12	1	1	1	0	59	7	3	2	5	0.6	1
6	2021-10-16	19:30:00	Sat	Iowa State	@	Kansas State	Big 12	W	33	20	4	2	W 2				2021	7	Iowa State		0	Big 12	Kansas State		0	Big 12	1	1	1	0	33	20	4	2	6	0.666667	1
7	2021-10-23	15:30:00	Sat	Iowa State		(8) Oklahoma State	Big 12	W	24	21	5	2	W 3				2021	8	Iowa State		0	Big 12	Oklahoma State	8	1	Big 12	1	1	1	0	24	21	5	2	7	0.714286	1
8	2021-10-30	14:00:00	Sat	(22) Iowa State	@	West Virginia	Big 12	L	31	38	5	3	L 1				2021	9	Iowa State	22	1	Big 12	West Virginia		0	Big 12	1	1	1	0	31	38	5	3	8	0.625	0
9	2021-11-06	19:30:00	Sat	Iowa State		Texas	Big 12	W	30	7	6	3	W 1				2021	10	Iowa State		0	Big 12	Texas		0	Big 12	1	1	1	0	30	7	6	3	9	0.666667	1
10	2021-11-13	15:30:00	Sat	Iowa State	@	Texas Tech	Big 12	L	38	41	6	4	L 1				2021	11	Iowa State		0	Big 12	Texas Tech		0	Big 12	1	1	1	0	38	41	6	4	10	0.6	0
11	2021-11-20	12:00:00	Sat	Iowa State	@	(12) Oklahoma	Big 12	L	21	28	6	5	L 2				2021	12	Iowa State		0	Big 12	Oklahoma	12	1	Big 12	1	1	1	0	21	28	6	5	11	0.545455	0
12	2021-11-26	16:30:00	Fri	Iowa State		Texas Christian	Big 12	W	48	14	7	5	W 1				2021	13	Iowa State		0	Big 12	Texas Christian		0	Big 12	1	1	1	0	48	14	7	5	12	0.583333	1
13	2021-12-29	17:45:00	Wed	Iowa State	N	(19) Clemson	ACC	L	13	20	7	6	L 1	Cheez-It Bowl (Camping World Stadium - Orlando, Florida)			2021	18	Iowa State		0	Big 12	Clemson	19	1	ACC	0	1	1	0	13	20	7	6	13	0.538462	0
1	2021-09-04	19:00:00	Sat	Oklahoma State		Missouri State	Non-Major	W	23	16	1	0	W 1				2021	1	Oklahoma State		0	Big 12	Missouri State		0	Non-Major	0	0	0	0	23	16	1	0	1	1	1
2	2021-09-11	12:00:00	Sat	Oklahoma State		Tulsa	American	W	28	23	2	0	W 2				2021	2	Oklahoma State		0	Big 12	Tulsa		0	American	0	1	0	0	28	23	2	0	2	1	1
3	2021-09-18	21:00:00	Sat	Oklahoma State	@	Boise State	MWC	W	21	20	3	0	W 3				2021	3	Oklahoma State		0	Big 12	Boise State		0	MWC	0	1	0	0	21	20	3	0	3	1	1
4	2021-09-25	19:00:00	Sat	Oklahoma State		(25) Kansas State	Big 12	W	31	20	4	0	W 4				2021	4	Oklahoma State		0	Big 12	Kansas State	25	1	Big 12	1	1	1	0	31	20	4	0	4	1	1
5	2021-10-02	19:00:00	Sat	(19) Oklahoma State		(21) Baylor	Big 12	W	24	14	5	0	W 5				2021	5	Oklahoma State	19	1	Big 12	Baylor	21	1	Big 12	1	1	1	1	24	14	5	0	5	1	1
6	2021-10-16	12:00:00	Sat	(12) Oklahoma State	@	(25) Texas	Big 12	W	32	24	6	0	W 6				2021	7	Oklahoma State	12	1	Big 12	Texas	25	1	Big 12	1	1	1	1	32	24	6	0	6	1	1
7	2021-10-23	15:30:00	Sat	(8) Oklahoma State	@	Iowa State	Big 12	L	21	24	6	1	L 1				2021	8	Oklahoma State	8	1	Big 12	Iowa State		0	Big 12	1	1	1	0	21	24	6	1	7	0.857143	0
8	2021-10-30	19:00:00	Sat	(15) Oklahoma State		Kansas	Big 12	W	55	3	7	1	W 1				2021	9	Oklahoma State	15	1	Big 12	Kansas		0	Big 12	1	1	1	0	55	3	7	1	8	0.875	1
9	2021-11-06	15:30:00	Sat	(11) Oklahoma State	@	West Virginia	Big 12	W	24	3	8	1	W 2				2021	10	Oklahoma State	11	1	Big 12	West Virginia		0	Big 12	1	1	1	0	24	3	8	1	9	0.888889	1
10	2021-11-13	20:00:00	Sat	(10) Oklahoma State		Texas Christian	Big 12	W	63	17	9	1	W 3				2021	11	Oklahoma State	10	1	Big 12	Texas Christian		0	Big 12	1	1	1	0	63	17	9	1	10	0.9	1
11	2021-11-20	20:00:00	Sat	(9) Oklahoma State	@	Texas Tech	Big 12	W	23	0	10	1	W 4				2021	12	Oklahoma State	9	1	Big 12	Texas Tech		0	Big 12	1	1	1	0	23	0	10	1	11	0.909091	1
12	2021-11-27	19:30:00	Sat	(7) Oklahoma State		(10) Oklahoma	Big 12	W	37	33	11	1	W 5				2021	13	Oklahoma State	7	1	Big 12	Oklahoma	10	1	Big 12	1	1	1	1	37	33	11	1	12	0.916667	1
13	2021-12-04	12:00:00	Sat	(5) Oklahoma State	N	(9) Baylor	Big 12	L	16	21	11	2	L 1	Big 12 Championship Game			2021	14	Oklahoma State	5	1	Big 12	Baylor	9	1	Big 12	1	1	1	1	16	21	11	2	13	0.846154	0
14	2022-01-01	13:00:00	Sat	(9) Oklahoma State	N	(5) Notre Dame	Ind	W	37	35	12	2	W 1	Fiesta Bowl (State Farm Stadium - Glendale, Arizona)			2021	18	Oklahoma State	9	1	Big 12	Notre Dame	5	1	Ind	0	1	0	1	37	35	12	2	14	0.857143	1
1	2021-09-04	16:30:00	Sat	(21) Texas		(23) Louisiana	Sun Belt	W	38	18	1	0	W 1				2021	1	Texas	21	1	Big 12	Louisiana	23	1	Sun Belt	0	1	0	1	38	18	1	0	1	1	1
2	2021-09-11	19:00:00	Sat	(15) Texas	@	Arkansas	SEC	L	21	40	1	1	L 1				2021	2	Texas	15	1	Big 12	Arkansas		0	SEC	0	1	1	0	21	40	1	1	2	0.5	0
3	2021-09-18	20:00:00	Sat	Texas		Rice	CUSA	W	58	0	2	1	W 1				2021	3	Texas		0	Big 12	Rice		0	CUSA	0	1	0	0	58	0	2	1	3	0.666667	1
4	2021-09-25	12:00:00	Sat	Texas		Texas Tech	Big 12	W	70	35	3	1	W 2				2021	4	Texas		0	Big 12	Texas Tech		0	Big 12	1	1	1	0	70	35	3	1	4	0.75	1
5	2021-10-02	12:00:00	Sat	Texas	@	Texas Christian	Big 12	W	32	27	4	1	W 3				2021	5	Texas		0	Big 12	Texas Christian		0	Big 12	1	1	1	0	32	27	4	1	5	0.8	1
6	2021-10-09	12:00:00	Sat	(21) Texas	N	(6) Oklahoma	Big 12	L	48	55	4	2	L 1				2021	6	Texas	21	1	Big 12	Oklahoma	6	1	Big 12	1	1	1	1	48	55	4	2	6	0.666667	0
7	2021-10-16	12:00:00	Sat	(25) Texas		(12) Oklahoma State	Big 12	L	24	32	4	3	L 2				2021	7	Texas	25	1	Big 12	Oklahoma State	12	1	Big 12	1	1	1	1	24	32	4	3	7	0.571429	0
8	2021-10-30	12:00:00	Sat	Texas	@	(16) Baylor	Big 12	L	24	31	4	4	L 3				2021	9	Texas		0	Big 12	Baylor	16	1	Big 12	1	1	1	0	24	31	4	4	8	0.5	0
9	2021-11-06	19:30:00	Sat	Texas	@	Iowa State	Big 12	L	7	30	4	5	L 4				2021	10	Texas		0	Big 12	Iowa State		0	Big 12	1	1	1	0	7	30	4	5	9	0.444444	0
10	2021-11-13	19:30:00	Sat	Texas		Kansas	Big 12	L	56	57	4	6	L 5				2021	11	Texas		0	Big 12	Kansas		0	Big 12	1	1	1	0	56	57	4	6	10	0.4	0
11	2021-11-20	12:00:00	Sat	Texas	@	West Virginia	Big 12	L	23	31	4	7	L 6				2021	12	Texas		0	Big 12	West Virginia		0	Big 12	1	1	1	0	23	31	4	7	11	0.363636	0
12	2021-11-26	12:00:00	Fri	Texas		Kansas State	Big 12	W	22	17	5	7	W 1				2021	13	Texas		0	Big 12	Kansas State		0	Big 12	1	1	1	0	22	17	5	7	12	0.416667	1
1	2021-09-03	20:00:00	Fri	Kansas		South Dakota	Non-Major	W	17	14	1	0	W 1				2021	1	Kansas		0	Big 12	South Dakota		0	Non-Major	0	0	0	0	17	14	1	0	1	1	1
2	2021-09-10	19:30:00	Fri	Kansas	@	(17) Coastal Carolina	Sun Belt	L	22	49	1	1	L 1				2021	2	Kansas		0	Big 12	Coastal Carolina	17	1	Sun Belt	0	1	0	0	22	49	1	1	2	0.5	0
3	2021-09-18	15:30:00	Sat	Kansas		Baylor	Big 12	L	7	45	1	2	L 2				2021	3	Kansas		0	Big 12	Baylor		0	Big 12	1	1	1	0	7	45	1	2	3	0.333333	0
4	2021-09-25	16:00:00	Sat	Kansas	@	Duke	ACC	L	33	52	1	3	L 3				2021	4	Kansas		0	Big 12	Duke		0	ACC	0	1	1	0	33	52	1	3	4	0.25	0
5	2021-10-02	19:00:00	Sat	Kansas	@	Iowa State	Big 12	L	7	59	1	4	L 4				2021	5	Kansas		0	Big 12	Iowa State		0	Big 12	1	1	1	0	7	59	1	4	5	0.2	0
6	2021-10-16	16:00:00	Sat	Kansas		Texas Tech	Big 12	L	14	41	1	5	L 5				2021	7	Kansas		0	Big 12	Texas Tech		0	Big 12	1	1	1	0	14	41	1	5	6	0.166667	0
7	2021-10-23	12:00:00	Sat	Kansas		(3) Oklahoma	Big 12	L	23	35	1	6	L 6				2021	8	Kansas		0	Big 12	Oklahoma	3	1	Big 12	1	1	1	0	23	35	1	6	7	0.142857	0
8	2021-10-30	19:00:00	Sat	Kansas	@	(15) Oklahoma State	Big 12	L	3	55	1	7	L 7				2021	9	Kansas		0	Big 12	Oklahoma State	15	1	Big 12	1	1	1	0	3	55	1	7	8	0.125	0
9	2021-11-06	12:00:00	Sat	Kansas		Kansas State	Big 12	L	10	35	1	8	L 8				2021	10	Kansas		0	Big 12	Kansas State		0	Big 12	1	1	1	0	10	35	1	8	9	0.111111	0
10	2021-11-13	19:30:00	Sat	Kansas	@	Texas	Big 12	W	57	56	2	8	W 1				2021	11	Kansas		0	Big 12	Texas		0	Big 12	1	1	1	0	57	56	2	8	10	0.2	1
11	2021-11-20	16:00:00	Sat	Kansas	@	Texas Christian	Big 12	L	28	31	2	9	L 1				2021	12	Kansas		0	Big 12	Texas Christian		0	Big 12	1	1	1	0	28	31	2	9	11	0.181818	0
12	2021-11-27	19:00:00	Sat	Kansas		West Virginia	Big 12	L	28	34	2	10	L 2				2021	13	Kansas		0	Big 12	West Virginia		0	Big 12	1	1	1	0	28	34	2	10	12	0.166667	0
1	2021-09-04	15:30:00	Sat	West Virginia	@	Maryland	Big Ten	L	24	30	0	1	L 1				2021	1	West Virginia		0	Big 12	Maryland		0	Big Ten	0	1	1	0	24	30	0	1	1	0	0
2	2021-09-11	17:00:00	Sat	West Virginia		LIU	Non-Major	W	66	0	1	1	W 1				2021	2	West Virginia		0	Big 12	LIU		0	Non-Major	0	0	0	0	66	0	1	1	2	0.5	1
3	2021-09-18	12:00:00	Sat	West Virginia		(15) Virginia Tech	ACC	W	27	21	2	1	W 2				2021	3	West Virginia		0	Big 12	Virginia Tech	15	1	ACC	0	1	1	0	27	21	2	1	3	0.666667	1
4	2021-09-25	19:30:00	Sat	West Virginia	@	(4) Oklahoma	Big 12	L	13	16	2	2	L 1				2021	4	West Virginia		0	Big 12	Oklahoma	4	1	Big 12	1	1	1	0	13	16	2	2	4	0.5	0
5	2021-10-02	15:30:00	Sat	West Virginia		Texas Tech	Big 12	L	20	23	2	3	L 2				2021	5	West Virginia		0	Big 12	Texas Tech		0	Big 12	1	1	1	0	20	23	2	3	5	0.4	0
6	2021-10-09	12:00:00	Sat	West Virginia	@	Baylor	Big 12	L	20	45	2	4	L 3				2021	6	West Virginia		0	Big 12	Baylor		0	Big 12	1	1	1	0	20	45	2	4	6	0.333333	0
7	2021-10-23	19:30:00	Sat	West Virginia	@	Texas Christian	Big 12	W	29	17	3	4	W 1				2021	8	West Virginia		0	Big 12	Texas Christian		0	Big 12	1	1	1	0	29	17	3	4	7	0.428571	1
8	2021-10-30	14:00:00	Sat	West Virginia		(22) Iowa State	Big 12	W	38	31	4	4	W 2				2021	9	West Virginia		0	Big 12	Iowa State	22	1	Big 12	1	1	1	0	38	31	4	4	8	0.5	1
9	2021-11-06	15:30:00	Sat	West Virginia		(11) Oklahoma State	Big 12	L	3	24	4	5	L 1				2021	10	West Virginia		0	Big 12	Oklahoma State	11	1	Big 12	1	1	1	0	3	24	4	5	9	0.444444	0
10	2021-11-13	12:00:00	Sat	West Virginia	@	Kansas State	Big 12	L	17	34	4	6	L 2				2021	11	West Virginia		0	Big 12	Kansas State		0	Big 12	1	1	1	0	17	34	4	6	10	0.4	0
11	2021-11-20	12:00:00	Sat	West Virginia		Texas	Big 12	W	31	23	5	6	W 1				2021	12	West Virginia		0	Big 12	Texas		0	Big 12	1	1	1	0	31	23	5	6	11	0.454545	1
12	2021-11-27	19:00:00	Sat	West Virginia	@	Kansas	Big 12	W	34	28	6	6	W 2				2021	13	West Virginia		0	Big 12	Kansas		0	Big 12	1	1	1	0	34	28	6	6	12	0.5	1
13	2021-12-28	22:15:00	Tue	West Virginia	N	Minnesota	Big Ten	L	6	18	6	7	L 1				2021	18	West Virginia		0	Big 12	Minnesota		0	Big Ten	0	1	1	0	6	18	6	7	13	0.461538	0
1	2021-09-04	19:00:00	Sat	Texas Tech	N	Houston	American	W	38	21	1	0	W 1	NRG Stadium - Houston, Texas			2021	1	Texas Tech		0	Big 12	Houston		0	American	0	1	0	0	38	21	1	0	1	1	1
2	2021-09-11	19:00:00	Sat	Texas Tech		Stephen F. Austin	Non-Major	W	28	22	2	0	W 2				2021	2	Texas Tech		0	Big 12	Stephen F. Austin		0	Non-Major	0	0	0	0	28	22	2	0	2	1	1
3	2021-09-18	19:00:00	Sat	Texas Tech		Florida International	CUSA	W	54	21	3	0	W 3				2021	3	Texas Tech		0	Big 12	Florida International		0	CUSA	0	1	0	0	54	21	3	0	3	1	1
4	2021-09-25	12:00:00	Sat	Texas Tech	@	Texas	Big 12	L	35	70	3	1	L 1				2021	4	Texas Tech		0	Big 12	Texas		0	Big 12	1	1	1	0	35	70	3	1	4	0.75	0
5	2021-10-02	15:30:00	Sat	Texas Tech	@	West Virginia	Big 12	W	23	20	4	1	W 1				2021	5	Texas Tech		0	Big 12	West Virginia		0	Big 12	1	1	1	0	23	20	4	1	5	0.8	1
6	2021-10-09	19:00:00	Sat	Texas Tech		Texas Christian	Big 12	L	31	52	4	2	L 1				2021	6	Texas Tech		0	Big 12	Texas Christian		0	Big 12	1	1	1	0	31	52	4	2	6	0.666667	0
7	2021-10-16	16:00:00	Sat	Texas Tech	@	Kansas	Big 12	W	41	14	5	2	W 1				2021	7	Texas Tech		0	Big 12	Kansas		0	Big 12	1	1	1	0	41	14	5	2	7	0.714286	1
8	2021-10-23	12:00:00	Sat	Texas Tech		Kansas State	Big 12	L	24	25	5	3	L 1				2021	8	Texas Tech		0	Big 12	Kansas State		0	Big 12	1	1	1	0	24	25	5	3	8	0.625	0
9	2021-10-30	15:30:00	Sat	Texas Tech	@	(4) Oklahoma	Big 12	L	21	52	5	4	L 2				2021	9	Texas Tech		0	Big 12	Oklahoma	4	1	Big 12	1	1	1	0	21	52	5	4	9	0.555556	0
10	2021-11-13	15:30:00	Sat	Texas Tech		Iowa State	Big 12	W	41	38	6	4	W 1				2021	11	Texas Tech		0	Big 12	Iowa State		0	Big 12	1	1	1	0	41	38	6	4	10	0.6	1
11	2021-11-20	20:00:00	Sat	Texas Tech		(9) Oklahoma State	Big 12	L	0	23	6	5	L 1				2021	12	Texas Tech		0	Big 12	Oklahoma State	9	1	Big 12	1	1	1	0	0	23	6	5	11	0.545455	0
12	2021-11-27	12:00:00	Sat	Texas Tech	@	(9) Baylor	Big 12	L	24	27	6	6	L 2				2021	13	Texas Tech		0	Big 12	Baylor	9	1	Big 12	1	1	1	0	24	27	6	6	12	0.5	0
13	2021-12-28	18:45:00	Tue	Texas Tech	N	Mississippi State	SEC	W	34	7	7	6	W 1	Liberty Bowl (Liberty Bowl Memorial Stadium - Memphis, Tennessee)			2021	18	Texas Tech		0	Big 12	Mississippi State		0	SEC	0	1	1	0	34	7	7	6	13	0.538462	1
1	2021-09-04	12:00:00	Sat	(2) Oklahoma		Tulane	American	W	40	35	1	0	W 1				2021	1	Oklahoma	2	1	Big 12	Tulane		0	American	0	1	0	0	40	35	1	0	1	1	1
2	2021-09-11	19:00:00	Sat	(4) Oklahoma		Western Carolina	Non-Major	W	76	0	2	0	W 2				2021	2	Oklahoma	4	1	Big 12	Western Carolina		0	Non-Major	0	0	0	0	76	0	2	0	2	1	1
3	2021-09-18	12:00:00	Sat	(3) Oklahoma		Nebraska	Big Ten	W	23	16	3	0	W 3				2021	3	Oklahoma	3	1	Big 12	Nebraska		0	Big Ten	0	1	1	0	23	16	3	0	3	1	1
4	2021-09-25	19:30:00	Sat	(4) Oklahoma		West Virginia	Big 12	W	16	13	4	0	W 4				2021	4	Oklahoma	4	1	Big 12	West Virginia		0	Big 12	1	1	1	0	16	13	4	0	4	1	1
5	2021-10-02	15:30:00	Sat	(6) Oklahoma	@	Kansas State	Big 12	W	37	31	5	0	W 5				2021	5	Oklahoma	6	1	Big 12	Kansas State		0	Big 12	1	1	1	0	37	31	5	0	5	1	1
6	2021-10-09	12:00:00	Sat	(6) Oklahoma	N	(21) Texas	Big 12	W	55	48	6	0	W 6				2021	6	Oklahoma	6	1	Big 12	Texas	21	1	Big 12	1	1	1	1	55	48	6	0	6	1	1
7	2021-10-16	19:30:00	Sat	(4) Oklahoma		Texas Christian	Big 12	W	52	31	7	0	W 7				2021	7	Oklahoma	4	1	Big 12	Texas Christian		0	Big 12	1	1	1	0	52	31	7	0	7	1	1
8	2021-10-23	12:00:00	Sat	(3) Oklahoma	@	Kansas	Big 12	W	35	23	8	0	W 8				2021	8	Oklahoma	3	1	Big 12	Kansas		0	Big 12	1	1	1	0	35	23	8	0	8	1	1
9	2021-10-30	15:30:00	Sat	(4) Oklahoma		Texas Tech	Big 12	W	52	21	9	0	W 9				2021	9	Oklahoma	4	1	Big 12	Texas Tech		0	Big 12	1	1	1	0	52	21	9	0	9	1	1
10	2021-11-13	12:00:00	Sat	(4) Oklahoma	@	(18) Baylor	Big 12	L	14	27	9	1	L 1				2021	11	Oklahoma	4	1	Big 12	Baylor	18	1	Big 12	1	1	1	1	14	27	9	1	10	0.9	0
11	2021-11-20	12:00:00	Sat	(12) Oklahoma		Iowa State	Big 12	W	28	21	10	1	W 1				2021	12	Oklahoma	12	1	Big 12	Iowa State		0	Big 12	1	1	1	0	28	21	10	1	11	0.909091	1
12	2021-11-27	19:30:00	Sat	(10) Oklahoma	@	(7) Oklahoma State	Big 12	L	33	37	10	2	L 1				2021	13	Oklahoma	10	1	Big 12	Oklahoma State	7	1	Big 12	1	1	1	1	33	37	10	2	12	0.833333	0
13	2021-12-29	21:15:00	Wed	(14) Oklahoma	N	(15) Oregon	Pac-12	W	47	32	11	2	W 1				2021	18	Oklahoma	14	1	Big 12	Oregon	15	1	Pac-12	0	1	1	1	47	32	11	2	13	0.846154	1
1	2021-09-04	20:00:00	Sat	Texas Christian		Duquesne	Non-Major	W	45	3	1	0	W 1				N/A	1	Texas Christian		0	Big 12	Duquesne		0	Non-Major	0	0	0	0	45	3	1	0	1	1	1
2	2021-09-11	15:30:00	Sat	Texas Christian		California	Pac-12	W	34	32	2	0	W 2				N/A	2	Texas Christian		0	Big 12	California		0	Pac-12	0	1	1	0	34	32	2	0	2	1	1
3	2021-09-25	12:00:00	Sat	Texas Christian		SMU	American	L	34	42	2	1	L 1				N/A	4	Texas Christian		0	Big 12	SMU		0	American	0	1	0	0	34	42	2	1	3	0.666667	0
4	2021-10-02	12:00:00	Sat	Texas Christian		Texas	Big 12	L	27	32	2	2	L 2				N/A	5	Texas Christian		0	Big 12	Texas		0	Big 12	1	1	1	0	27	32	2	2	4	0.5	0
5	2021-10-09	19:00:00	Sat	Texas Christian	@	Texas Tech	Big 12	W	52	31	3	2	W 1				N/A	6	Texas Christian		0	Big 12	Texas Tech		0	Big 12	1	1	1	0	52	31	3	2	5	0.6	1
6	2021-10-16	19:30:00	Sat	Texas Christian	@	(4) Oklahoma	Big 12	L	31	52	3	3	L 1				N/A	7	Texas Christian		0	Big 12	Oklahoma	4	1	Big 12	1	1	1	0	31	52	3	3	6	0.5	0
7	2021-10-23	19:30:00	Sat	Texas Christian		West Virginia	Big 12	L	17	29	3	4	L 2				N/A	8	Texas Christian		0	Big 12	West Virginia		0	Big 12	1	1	1	0	17	29	3	4	7	0.428571	0
8	2021-10-30	15:30:00	Sat	Texas Christian	@	Kansas State	Big 12	L	12	31	3	5	L 3				N/A	9	Texas Christian		0	Big 12	Kansas State		0	Big 12	1	1	1	0	12	31	3	5	8	0.375	0
9	2021-11-06	15:30:00	Sat	Texas Christian		(14) Baylor	Big 12	W	30	28	4	5	W 1				N/A	10	Texas Christian		0	Big 12	Baylor	14	1	Big 12	1	1	1	0	30	28	4	5	9	0.444444	1
10	2021-11-13	20:00:00	Sat	Texas Christian	@	(10) Oklahoma State	Big 12	L	17	63	4	6	L 1				N/A	11	Texas Christian		0	Big 12	Oklahoma State	10	1	Big 12	1	1	1	0	17	63	4	6	10	0.4	0
11	2021-11-20	16:00:00	Sat	Texas Christian		Kansas	Big 12	W	31	28	5	6	W 1				N/A	12	Texas Christian		0	Big 12	Kansas		0	Big 12	1	1	1	0	31	28	5	6	11	0.454545	1
12	2021-11-26	16:30:00	Fri	Texas Christian	@	Iowa State	Big 12	L	14	48	5	7	L 1				N/A	13	Texas Christian		0	Big 12	Iowa State		0	Big 12	1	1	1	0	14	48	5	7	12	0.416667	0
1	2021-09-04	12:00:00	Sat	Kansas State	N	Stanford	Pac-12	W	24	7	1	0	W 1	AT&T Stadium - Arlington, Texas			2021	1	Kansas State		0	Big 12	Stanford		0	Pac-12	0	1	1	0	24	7	1	0	1	1	1
2	2021-09-11	19:00:00	Sat	Kansas State		Southern Illinois	Non-Major	W	31	23	2	0	W 2				2021	2	Kansas State		0	Big 12	Southern Illinois		0	Non-Major	0	0	0	0	31	23	2	0	2	1	1
3	2021-09-18	14:00:00	Sat	Kansas State		Nevada	MWC	W	38	17	3	0	W 3				2021	3	Kansas State		0	Big 12	Nevada		0	MWC	0	1	0	0	38	17	3	0	3	1	1
4	2021-09-25	19:00:00	Sat	(25) Kansas State	@	Oklahoma State	Big 12	L	20	31	3	1	L 1				2021	4	Kansas State	25	1	Big 12	Oklahoma State		0	Big 12	1	1	1	0	20	31	3	1	4	0.75	0
5	2021-10-02	15:30:00	Sat	Kansas State		(6) Oklahoma	Big 12	L	31	37	3	2	L 2				2021	5	Kansas State		0	Big 12	Oklahoma	6	1	Big 12	1	1	1	0	31	37	3	2	5	0.6	0
6	2021-10-16	19:30:00	Sat	Kansas State		Iowa State	Big 12	L	20	33	3	3	L 3				2021	7	Kansas State		0	Big 12	Iowa State		0	Big 12	1	1	1	0	20	33	3	3	6	0.5	0
7	2021-10-23	12:00:00	Sat	Kansas State	@	Texas Tech	Big 12	W	25	24	4	3	W 1				2021	8	Kansas State		0	Big 12	Texas Tech		0	Big 12	1	1	1	0	25	24	4	3	7	0.571429	1
8	2021-10-30	15:30:00	Sat	Kansas State		Texas Christian	Big 12	W	31	12	5	3	W 2				2021	9	Kansas State		0	Big 12	Texas Christian		0	Big 12	1	1	1	0	31	12	5	3	8	0.625	1
9	2021-11-06	12:00:00	Sat	Kansas State	@	Kansas	Big 12	W	35	10	6	3	W 3				2021	10	Kansas State		0	Big 12	Kansas		0	Big 12	1	1	1	0	35	10	6	3	9	0.666667	1
10	2021-11-13	12:00:00	Sat	Kansas State		West Virginia	Big 12	W	34	17	7	3	W 4				2021	11	Kansas State		0	Big 12	West Virginia		0	Big 12	1	1	1	0	34	17	7	3	10	0.7	1
11	2021-11-20	17:30:00	Sat	Kansas State		(11) Baylor	Big 12	L	10	20	7	4	L 1				2021	12	Kansas State		0	Big 12	Baylor	11	1	Big 12	1	1	1	0	10	20	7	4	11	0.636364	0
12	2021-11-26	12:00:00	Fri	Kansas State	@	Texas	Big 12	L	17	22	7	5	L 2				2021	13	Kansas State		0	Big 12	Texas		0	Big 12	1	1	1	0	17	22	7	5	12	0.583333	0
13	2022-01-04	21:00:00	Tue	Kansas State	N	LSU	SEC	W	42	20	8	5	W 1	Texas Bowl (NRG Stadium - Houston, Texas)			2021	19	Kansas State		0	Big 12	LSU		0	SEC	0	1	1	0	42	20	8	5	13	0.615385	1

[truncated: 17 more sheets: 2022Big12, 2023Big12, 2019BigTen, 2020BigTen, 2021BigTen, 2022BigTen, 2023BigTen, 2019Pac12, 2020Pac12, 2021Pac12, 2022Pac12, 2023Pac12, 2019SEC, 2020SEC, 2021SEC, 2022SEC, 2023SEC]
